# Supplementary material for: Genetic Dissection of Three Major Quantitative Trait Loci for Spike Compactness and Length in Bread Wheat (Triticum aestivum L.)
Source: Front Plant Sci. 2022 May 23;13:882655. doi: 10.3389/fpls.2022.882655 (PMC9168683; doi:10.3389/fpls.2022.882655)
Supplement: Supplementary file 1 [file Data_Sheet_1.xlsx]

## Sheet: Table S1
Table S1. Analyses of variance (ANOVA) and broad-sense heritability estimates (H2) for plant height (PHT), productive tiller number (PTN), spike length (SL), spikelet number per spike (SNS), spike compactness (SC), grain number per spike (GNS), 1000-grain weight (TGW), grain length (GL), grain width (GW) and grain roundness (GR) based on the combined environments in the BC20 population.
Source of variance	Environment	Block/Environment	Genotype	GE_interaction	Error	H2(%)
df	5	37	181	888	5238
PHT	823585.13**	3103.36**	708948.31**	191493.94**	120459	94.75
PTN	8094**	1318.7**	6778.44**	10176.85**	19493.8	74.64
SL	2144.29**	282.27**	18685.39**	4652.98**	11318.7	93.49
SNS	4710.79**	828.61**	21765.35**	23228.03**	66555.3	80.44
SC	163.35**	4.72	463.47**	232.37**	612.64	93.46
GNS	68491.98**	9411.56**	264314.66**	252746.2**	416080	82.9
TGW	103578.06**	1141.16	159409.8**	111531.02**	126514	87.22
GLW	28.39**	0.87**	143.73**	41.52**	57.19	94.37
GL	442.3**	3.56**	571.92**	218.78**	166.61	92.71
GW	121.67**	1.31**	164.76**	111.4**	106.71	87.65
GR	0.98**	0.03**	5.76**	1.54**	2.09	94.78
GE_interaction, the interaction of genotype and environment; H2, broad-sense heritability.

## Sheet: Table S2
Table S2. Phenotypic variation of other agronomic traits for parents and BC20 lines in the BLUE datasets.
Traits	Parents			RILs
	BLM	CY20		Range	Mean±SD	Skewness	Kertosis
PHT	139.52	89.52		82.85–132.91	110.37±10.65	-0.3	-0.57
PTN	8.04	5.94		5.4–10.68	7.68±1.07	0.27	-0.3
SNS	23.51	22.15		17.49–26.13	21.47±1.84	0.24	-0.65
GNS	43.65	73.15		36.11–73.24	56.65±6.69	-0.07	0.3
TGW	34.68	45.01		20.86–54.39	37.82±5.36	-0.17	0.26
GL/GW	3.16	3.73		1.84–2.75	2.3±0.16	0.01	0.11
GL	5.97	5.77		5.35–7.03	6.23±0.3	0.16	0
GW	2.66	2.99		2.13–3.15	2.75±0.17	-0.29	0.86
GR	0.45	0.53		0.37–0.55	0.45±0.03	0.47	0.44
BLUE, best linear unbiased estimation.

## Sheet: Table S3
Table S3. Coefficients of pairwise Pearson’s correlations for spikelet compactness (SC) and spike length (SL) between different environments in the BC20 population.
SL	E1	E2	E3	E4	E5	E6	SC
E1		0.88***	0.87***	0.82***	0.76***	0.55***	E1
E2	0.88***		0.92***	0.85***	0.84***	0.70***	E2
E3	0.86***	0.89***		0.90***	0.88***	0.70***	E3
E4	0.79***	0.82***	0.85***		0.81***	0.70***	E4
E5	0.79***	0.85***	0.85***	0.80***		0.70***	E5
E6	0.67***	0.74***	0.76***	0.64***	0.80***		E6
Red, the Coefficients of pairwise Pearson’s correlations for SL; Green, the Coefficients of pairwise Pearson’s correlations for SC; ***, p< 0.001.

## Sheet: Table S4
Table S4. statistics data of Quality Control (QC), sequence alignment, variation sites from the Exome sequencing of Bulked Segregation analysis (BSE).
Sample ID	Quality Control					sequence alignment			SNP calling				InDel calling
	Raw Reads	Clean Reads	Raw Bases	Clean Bases	Clean Q30 Rate (%)	Mapped Rate (%)	Mean Sequencing Depth	Coverage ≥1X(%)	Total	SNP	HomAlt	Singleton	Total	InDel	HomAlt	Singleton
BLM	117809840	115687056	17671476000	14810248162	95.86	99.95	45.14×	77.43	3980637	1339617	342636	30502	231018	91349	13935	2254
CY20	85276928	83760834	12791539200	9318883429	96.22	99.93	28.19×	71.79	3980637	1008064	365466	19075	231018	68367	13425	1233
SL-H	151313178	147443514	22696976700	21759071711	93.8	99.77	55.63×	86.51	3980637	2848120	1003815	2864	231018	172323	46005	409
SL-L	165548632	161211222	24832294800	23788345125	93.53	99.8	61.75×	87.86	3980637	2795075	913428	2879	231018	171623	43050	460
SC-H	146410806	142848566	21961620900	21092207555	93.79	99.81	60.98×	86.46	3980637	2573021	822545	1299	231018	160575	39612	275
SC-L	147886436	144121004	22182965400	21234012962	93.92	99.82	52.57×	83.71	3980637	2863722	977832	3957	231018	167762	42991	499
Q20, the quality value greater than or equal to 20; Q30, the quality value greater than or equal to 30

## Sheet: Table S5
Table S5. Genomic regions associated with spike compactness (SC) and spike length (SL) detected by Exome sequencing of Bulked Segregant analysis (BSE-Seq).
Trait	Chromosome	ED				Δ(SNP-index)
		Interval (v2.1, Mb)	Interval (v1.0, Mb)	SNP	Cutoff	Interval (v2.1, Mb)	Interval (v1.0, Mb)	SNP	Cutoff
SL	2AS	182.16–194.35	177.7–189.8	220	0.0935	171.17–200.91	166.6–196.3	371	0.3734
SL	2AL	487.16–664.21	483.3–660.6	696		581.7–660.76	554.1–657.1	737
SL	2B	792.58–793.74	782.5–783.7	34
SL	2D	593.98–609.61	591–606.7	241
SL	3B	5.82–12.27	5.7–7.3	30
SL	5A	563.61–564.78	561.8–563	49		562.92–565.46	561.1–563.5	168
SC	2AS	142.57–206.6	137.9–196.7	602	0.3095	129.08–201.29	124.5–196.7	645	0.5107
SC	2AL	620.87–656.65	617.1–653	219		581.3–657.14	554.5–653.5	314
SC	2D	603.08–606.63	600.1–603.7	199		603.08–606.63	600.1–603.7	199
SL, skipe length; SC, spikelet compactness; ED, Euclidean Distance; v1.0, CS RefSeq v1.0 by IWGSC; v2.1, CS RefSeq v2.1 by IWGSC.

## Sheet: Table S6
Table S6. SNPs between BLM and CY20 in the interested region on chromosome 2A and 2D ( IWGSC v1.0) from wheat 660K SNP assay.
probeset id	Chromosome	position(IWSGC v1.1)	Allele A	Allel B	BLM	CY20
AX-110002595	2A	138069196	C	G	GG	CC
AX-111075401	2A	138083901	A	G	AA	GG
AX-111497466	2A	138084394	T	G	TT	GG
AX-108739870	2A	138088909	T	C	CC	TT
AX-173577143	2A	138101160	A	G	GG	AA
AX-110168787	2A	138103106	A	G	AA	GG
AX-111757633	2A	138133905	T	C	CC	TT
AX-109392780	2A	138146515	A	G	GG	AA
AX-110176080	2A	138151746	A	G	AA	GG
AX-111600217	2A	138154975	T	G	TT	GG
AX-110166734	2A	138162187	C	G	CC	GG
AX-111251310	2A	138162604	A	G	GG	AA
AX-111713248	2A	138164627	C	G	CC	GG
AX-108983585	2A	138166509	T	G	TT	GG
AX-111120186	2A	138167550	T	C	TT	CC
AX-111163167	2A	138170502	T	C	TT	CC
AX-109926647	2A	138183312	T	C	CC	TT
AX-110567703	2A	138184101	A	G	GG	AA
AX-89404835	2A	138186580	T	C	TT	CC
AX-109850653	2A	138190611	A	G	AA	GG
AX-111128556	2A	138191941	A	G	AA	GG
AX-110646328	2A	138192844	T	C	CC	TT
AX-111047385	2A	138193453	A	G	AA	GG
AX-109372711	2A	138193849	C	G	GG	CC
AX-108789461	2A	138194075	A	G	AA	GG
AX-109509768	2A	138447705	T	C	CC	TT
AX-110360829	2A	138524252	A	G	GG	AA
AX-109534597	2A	138528302	T	C	CC	TT
AX-174262004	2A	138529267	T	C	CC	TT
AX-108966215	2A	138531620	A	C	AA	CC
AX-111100761	2A	138535111	T	C	CC	TT
AX-108817032	2A	138655604	A	G	GG	AA
AX-108900690	2A	138655907	T	C	TT	CC
AX-110437946	2A	138656041	T	C	TT	CC
AX-110945269	2A	138656444	A	C	CC	AA
AX-108806647	2A	138708300	A	G	AA	GG
AX-174223976	2A	138715118	A	G	AA	GG
AX-110927637	2A	138719999	T	C	TT	CC
AX-111153777	2A	138770341	A	C	CC	AA
AX-174222613	2A	138780443	T	C	TT	CC
AX-110710424	2A	138828527	A	G	AA	GG
AX-173535557	2A	138873605	A	G	GG	AA
AX-110098937	2A	138921115	A	G	GG	AA
AX-110016170	2A	139206638	T	C	CC	TT
AX-111087533	2A	139291568	T	C	TT	CC
AX-111004817	2A	139430815	A	G	AA	GG
AX-110498446	2A	139435976	T	C	CC	TT
AX-110461939	2A	139444770	A	G	AA	GG
AX-108856396	2A	139507882	A	G	AA	GG
AX-111697372	2A	139509839	A	G	AA	GG
AX-110522931	2A	140363565	C	G	CC	GG
AX-109896795	2A	140368257	T	C	TT	CC
AX-109897377	2A	140368328	A	G	AA	GG
AX-110130257	2A	140429251	A	G	AA	GG
AX-108841481	2A	140499280	T	G	GG	TT
AX-111058638	2A	140515761	T	C	CC	TT
AX-109929786	2A	140555918	A	G	AA	GG
AX-174239630	2A	140577839	A	G	GG	AA
AX-110386715	2A	140603519	A	G	GG	AA
AX-108950790	2A	140630755	T	G	GG	TT
AX-111669364	2A	140631324	T	C	CC	TT
AX-173569664	2A	140643460	T	C	CC	TT
AX-111452305	2A	140760968	A	G	AA	GG
AX-111485256	2A	140763538	T	C	TT	CC
AX-109473080	2A	141042268	A	G	GG	AA
AX-111284205	2A	141063082	A	G	GG	AA
AX-109838614	2A	141152507	T	C	TT	CC
AX-174260006	2A	141162987	T	C	TT	CC
AX-108985394	2A	141166682	A	G	GG	AA
AX-94538589	2A	141166911	A	G	AA	GG
AX-110025989	2A	141257648	A	G	AA	GG
AX-108796427	2A	141261794	T	C	TT	CC
AX-109917451	2A	141268089	A	G	AA	GG
AX-111066910	2A	141283511	A	G	AA	GG
AX-109525053	2A	141284653	T	C	CC	TT
AX-109471644	2A	141321330	A	G	GG	AA
AX-111543878	2A	141493270	T	C	TT	CC
AX-111176829	2A	141495734	A	G	AA	GG
AX-109026731	2A	141498113	A	G	AA	GG
AX-109376518	2A	141499424	A	G	GG	AA
AX-111540685	2A	141505536	T	C	TT	CC
AX-111678961	2A	141512699	A	G	GG	AA
AX-111584184	2A	141536419	A	G	AA	GG
AX-109078641	2A	141536582	T	C	CC	TT
AX-111134728	2A	141537049	C	G	GG	CC
AX-110468342	2A	141538266	A	T	TT	AA
AX-111574472	2A	141539889	A	G	GG	AA
AX-174261001	2A	141541782	T	C	CC	TT
AX-111642158	2A	141542569	A	G	AA	GG
AX-109923344	2A	141706709	C	G	CC	GG
AX-110388498	2A	141784455	A	G	AA	GG
AX-109994950	2A	141896233	T	G	TT	GG
AX-173628037	2A	142053656	A	C	AA	CC
AX-111639409	2A	142176388	A	C	CC	AA
AX-111557626	2A	142178591	T	C	TT	CC
AX-110669349	2A	142195760	T	C	CC	TT
AX-111112836	2A	142196233	A	G	AA	GG
AX-109960770	2A	142320921	T	C	TT	CC
AX-108875927	2A	142322824	T	C	TT	CC
AX-110370552	2A	142323032	C	G	CC	GG
AX-111531898	2A	142327126	T	C	CC	TT
AX-109394913	2A	142416204	A	G	AA	GG
AX-108901379	2A	142417907	T	C	CC	TT
AX-174234070	2A	142418788	T	C	TT	CC
AX-174234937	2A	142420865	T	C	CC	TT
AX-111563067	2A	142422530	A	C	CC	AA
AX-109278730	2A	142423586	C	G	CC	GG
AX-110362830	2A	142424111	T	C	CC	TT
AX-110997427	2A	142432045	T	C	CC	TT
AX-108873286	2A	142658758	A	G	GG	AA
AX-109276102	2A	142685360	A	G	AA	GG
AX-109823090	2A	142688503	T	C	CC	TT
AX-109348134	2A	142694078	A	G	AA	GG
AX-110465707	2A	142799648	T	C	CC	TT
AX-108811805	2A	143029869	T	C	TT	CC
AX-111531931	2A	143036908	T	C	TT	CC
AX-174230185	2A	143106717	T	C	TT	CC
AX-110732971	2A	143206787	T	C	TT	CC
AX-109589368	2A	143218897	T	C	TT	CC
AX-110992302	2A	143219235	T	G	GG	TT
AX-108859081	2A	143232424	A	G	AA	GG
AX-173639241	2A	143233139	T	C	TT	CC
AX-109280178	2A	143241793	A	G	AA	GG
AX-109437457	2A	143242425	T	C	CC	TT
AX-109839293	2A	143244824	A	C	AA	CC
AX-110999653	2A	143245588	A	G	GG	AA
AX-110471961	2A	143549655	T	C	TT	CC
AX-109979531	2A	143554293	T	C	TT	CC
AX-109988203	2A	143555090	T	C	CC	TT
AX-174233724	2A	143555155	T	C	CC	TT
AX-111760118	2A	143638984	T	C	TT	CC
AX-94801637	2A	144841740	T	C	TT	CC
AX-110105548	2A	146954804	A	T	AA	TT
AX-108746516	2A	146955544	T	G	TT	GG
AX-110027131	2A	146956847	T	C	TT	CC
AX-110483277	2A	146958568	T	C	CC	TT
AX-111483311	2A	146960350	T	C	TT	CC
AX-110450279	2A	146961122	A	G	GG	AA
AX-110944950	2A	146973396	A	C	CC	AA
AX-174237783	2A	147171585	T	G	TT	GG
AX-109606878	2A	147195293	C	G	CC	GG
AX-110556584	2A	147280172	A	G	AA	GG
AX-111693245	2A	147291761	T	C	TT	CC
AX-109651148	2A	147355824	T	C	CC	TT
AX-109033806	2A	147430387	T	C	CC	TT
AX-111565498	2A	147466083	T	C	TT	CC
AX-110515972	2A	147480134	C	G	CC	GG
AX-94494580	2A	147536359	A	T	TT	AA
AX-94440806	2A	147536397	A	C	CC	AA
AX-94914335	2A	147536774	A	G	AA	GG
AX-94984128	2A	147536977	A	G	GG	AA
AX-94955318	2A	147537185	T	C	CC	TT
AX-94794085	2A	147537198	C	G	CC	GG
AX-109076641	2A	147537673	A	G	GG	AA
AX-108808651	2A	147538410	T	C	CC	TT
AX-110440541	2A	147541427	T	C	CC	TT
AX-110559334	2A	147548856	A	G	GG	AA
AX-174246311	2A	147612186	A	G	AA	GG
AX-110145219	2A	147990623	A	G	GG	AA
AX-110015762	2A	148002677	A	C	CC	AA
AX-109515510	2A	148004288	T	C	TT	CC
AX-109962934	2A	148020418	A	G	AA	GG
AX-111186866	2A	148021528	A	C	AA	CC
AX-109405286	2A	148023950	A	G	AA	GG
AX-108727542	2A	148024430	T	C	CC	TT
AX-110428834	2A	148025149	T	C	CC	TT
AX-109418681	2A	148025525	A	G	AA	GG
AX-111761965	2A	148025832	A	G	GG	AA
AX-111507763	2A	148031173	T	C	CC	TT
AX-109271008	2A	148031264	T	G	GG	TT
AX-108838948	2A	148056157	T	C	TT	CC
AX-110518665	2A	148157418	T	G	TT	GG
AX-94504157	2A	148157525	T	G	GG	TT
AX-109498301	2A	148158536	A	G	AA	GG
AX-111574723	2A	148159070	A	G	GG	AA
AX-109486605	2A	148165280	T	C	TT	CC
AX-173574173	2A	148181752	T	C	TT	CC
AX-108805248	2A	148183085	C	G	GG	CC
AX-110407931	2A	148184584	A	G	AA	GG
AX-108833727	2A	148185315	A	G	GG	AA
AX-108867402	2A	148185537	A	C	CC	AA
AX-108842435	2A	148185703	A	C	AA	CC
AX-110417048	2A	148185886	T	G	TT	GG
AX-111675654	2A	148186114	A	G	GG	AA
AX-109926091	2A	148186243	T	C	CC	TT
AX-110425861	2A	148186863	T	C	CC	TT
AX-111055406	2A	148227358	T	C	CC	TT
AX-111115396	2A	148299057	T	C	TT	CC
AX-109938495	2A	148299464	A	C	AA	CC
AX-111096608	2A	148300036	T	G	TT	GG
AX-111078343	2A	148309220	A	G	GG	AA
AX-174259263	2A	148310284	A	C	CC	AA
AX-109940736	2A	148328908	A	C	CC	AA
AX-110987720	2A	148482938	T	C	TT	CC
AX-111514153	2A	148483038	A	T	AA	TT
AX-110716882	2A	148492007	T	C	TT	CC
AX-109496621	2A	148591856	C	G	CC	GG
AX-109336351	2A	148599314	A	C	AA	CC
AX-110620413	2A	148600933	T	C	CC	TT
AX-109311660	2A	148658868	T	G	GG	TT
AX-109037627	2A	148844002	T	C	CC	TT
AX-110968949	2A	148844487	A	G	AA	GG
AX-109928677	2A	148848852	T	G	GG	TT
AX-111067380	2A	148852973	A	G	AA	GG
AX-174262821	2A	148857391	A	G	GG	AA
AX-111647745	2A	148860565	A	G	GG	AA
AX-111028933	2A	148860979	T	C	TT	CC
AX-110486995	2A	148861128	A	G	GG	AA
AX-110978154	2A	148867895	C	G	CC	GG
AX-108817580	2A	148868199	T	C	TT	CC
AX-110430050	2A	148868706	A	G	AA	GG
AX-108742705	2A	148869115	T	C	CC	TT
AX-111709413	2A	148871202	A	G	AA	GG
AX-110567099	2A	148871470	T	C	TT	CC
AX-109374038	2A	148872973	A	G	AA	GG
AX-109077359	2A	148873198	A	G	AA	GG
AX-110484064	2A	148875653	T	C	CC	TT
AX-111144435	2A	148875824	T	C	TT	CC
AX-110593188	2A	148876606	T	C	CC	TT
AX-110517293	2A	148876698	T	C	CC	TT
AX-109894087	2A	148907292	T	C	CC	TT
AX-111524898	2A	148908273	T	C	TT	CC
AX-111013898	2A	149037865	A	G	AA	GG
AX-110024569	2A	149059354	T	C	CC	TT
AX-111019127	2A	149064912	T	C	CC	TT
AX-111529754	2A	149067574	A	G	AA	GG
AX-111565797	2A	149068867	T	G	GG	TT
AX-173535805	2A	149070732	T	C	CC	TT
AX-110452333	2A	149079733	A	G	AA	GG
AX-109490668	2A	149081458	T	C	CC	TT
AX-111134334	2A	149083775	T	C	TT	CC
AX-110911107	2A	149208193	T	C	TT	CC
AX-109826094	2A	149208249	C	G	CC	GG
AX-111164429	2A	149211132	T	C	CC	TT
AX-111509726	2A	149211384	A	G	AA	GG
AX-110911030	2A	149211587	A	C	AA	CC
AX-108727649	2A	149212378	A	T	AA	TT
AX-109493245	2A	149212575	T	C	CC	TT
AX-110621077	2A	149213179	A	G	GG	AA
AX-111169855	2A	149213427	T	C	TT	CC
AX-109946324	2A	149213621	C	G	CC	GG
AX-110645699	2A	149227424	A	G	AA	GG
AX-174261778	2A	149228441	A	G	GG	AA
AX-110916855	2A	149231106	T	C	TT	CC
AX-109514825	2A	149233776	A	G	AA	GG
AX-111618148	2A	149236215	A	G	GG	AA
AX-109994142	2A	149236886	A	T	AA	TT
AX-110602807	2A	149241285	T	C	CC	TT
AX-111141230	2A	149346815	T	C	TT	CC
AX-111543589	2A	149348678	T	C	TT	CC
AX-109351027	2A	149349317	A	C	CC	AA
AX-108950802	2A	149349556	A	G	GG	AA
AX-110907535	2A	149388799	C	G	CC	GG
AX-108753149	2A	149389772	A	C	CC	AA
AX-111721783	2A	149392535	A	G	AA	GG
AX-110429099	2A	149651060	T	C	TT	CC
AX-110028309	2A	149653453	T	C	CC	TT
AX-111031323	2A	149653666	A	C	AA	CC
AX-110689952	2A	149873854	A	G	AA	GG
AX-111520680	2A	149911102	T	C	TT	CC
AX-108869043	2A	149919993	A	G	GG	AA
AX-111152653	2A	149921999	A	G	GG	AA
AX-110512486	2A	149924850	A	C	AA	CC
AX-109072876	2A	149928296	T	C	CC	TT
AX-111290550	2A	149977837	T	C	CC	TT
AX-109285385	2A	150034089	T	C	TT	CC
AX-111499342	2A	150119201	T	G	GG	TT
AX-110376679	2A	150121738	T	C	CC	TT
AX-109493345	2A	150122283	A	C	CC	AA
AX-111098097	2A	150126390	A	G	AA	GG
AX-110622004	2A	150126908	A	G	AA	GG
AX-109405330	2A	150126960	A	G	AA	GG
AX-173580968	2A	150127740	T	G	GG	TT
AX-110121262	2A	150299887	A	G	GG	AA
AX-110716515	2A	150300197	T	G	TT	GG
AX-108960758	2A	150611650	T	C	CC	TT
AX-109337696	2A	150766290	A	G	AA	GG
AX-110540068	2A	150802128	T	C	CC	TT
AX-111613133	2A	150876498	C	G	CC	GG
AX-109969172	2A	150913149	A	G	AA	GG
AX-109999641	2A	150917099	T	G	TT	GG
AX-110013009	2A	150918597	T	C	TT	CC
AX-110462942	2A	151197139	A	C	CC	AA
AX-108765622	2A	151244626	T	C	CC	TT
AX-174245798	2A	151246028	A	C	AA	CC
AX-109298678	2A	151247819	T	C	CC	TT
AX-111182683	2A	151250087	T	C	TT	CC
AX-109498271	2A	151251225	T	C	CC	TT
AX-109571036	2A	151252193	A	G	GG	AA
AX-108797249	2A	151252931	C	G	GG	CC
AX-111450090	2A	151255363	A	G	AA	GG
AX-109291932	2A	151257804	T	C	CC	TT
AX-110421672	2A	151258204	T	C	TT	CC
AX-111012684	2A	151259575	A	G	GG	AA
AX-110491983	2A	151260993	A	G	GG	AA
AX-112286237	2A	151263814	T	C	CC	TT
AX-111518178	2A	151267459	A	C	AA	CC
AX-111736704	2A	151267893	A	G	GG	AA
AX-111633661	2A	151270441	A	G	AA	GG
AX-110668331	2A	151287851	T	C	TT	CC
AX-109912980	2A	151298370	T	C	TT	CC
AX-108805939	2A	151332714	A	G	AA	GG
AX-110906351	2A	151365203	C	G	CC	GG
AX-110391739	2A	151365265	C	G	CC	GG
AX-111477369	2A	151365463	A	T	TT	AA
AX-109941351	2A	151455629	T	C	TT	CC
AX-110379486	2A	151473043	T	G	TT	GG
AX-110132762	2A	151514817	T	C	TT	CC
AX-108906325	2A	151514850	T	C	CC	TT
AX-110151243	2A	151518091	A	G	AA	GG
AX-109937590	2A	151612767	A	G	AA	GG
AX-110673675	2A	151629662	T	C	CC	TT
AX-111118090	2A	151634840	A	G	GG	AA
AX-111117257	2A	151720592	A	C	CC	AA
AX-110675992	2A	151874675	T	C	TT	CC
AX-110952748	2A	151878813	A	G	AA	GG
AX-109351016	2A	151999256	A	G	AA	GG
AX-111524346	2A	152000302	C	G	CC	GG
AX-111724344	2A	152011751	T	C	CC	TT
AX-108866155	2A	152012626	A	G	GG	AA
AX-174257484	2A	152012677	A	G	GG	AA
AX-109310310	2A	152019887	T	C	CC	TT
AX-111551574	2A	152020327	A	G	AA	GG
AX-111048815	2A	152020561	T	C	TT	CC
AX-111758162	2A	152020730	A	G	AA	GG
AX-110503438	2A	152076509	A	G	AA	GG
AX-110943288	2A	152241662	A	G	AA	GG
AX-109007017	2A	152241852	A	T	AA	TT
AX-111660563	2A	152242350	T	C	CC	TT
AX-108906076	2A	152242680	T	C	TT	CC
AX-174258907	2A	152265443	T	G	TT	GG
AX-111701938	2A	152265895	A	G	GG	AA
AX-110577536	2A	152421131	A	G	AA	GG
AX-109464412	2A	152468532	A	G	AA	GG
AX-110128825	2A	152520627	A	G	AA	GG
AX-110378492	2A	152525652	T	C	TT	CC
AX-109903682	2A	152597274	A	G	AA	GG
AX-111503896	2A	152597577	T	C	CC	TT
AX-110538349	2A	152597649	T	G	GG	TT
AX-109491161	2A	152622875	C	G	GG	CC
AX-111471780	2A	152969688	A	G	AA	GG
AX-110430664	2A	153000408	T	C	CC	TT
AX-110423895	2A	153000970	T	C	TT	CC
AX-111476184	2A	153002533	A	C	AA	CC
AX-110151473	2A	153024544	A	G	AA	GG
AX-94671597	2A	153033012	A	C	AA	CC
AX-95174052	2A	153033071	C	G	CC	GG
AX-111780671	2A	153080686	T	C	TT	CC
AX-110054856	2A	153094292	T	C	TT	CC
AX-111216749	2A	153101243	T	C	CC	TT
AX-110687753	2A	153103064	T	G	TT	GG
AX-111029099	2A	153104004	A	G	AA	GG
AX-174262870	2A	153111686	T	C	TT	CC
AX-111833865	2A	153113201	A	G	AA	GG
AX-174225628	2A	153281471	A	G	AA	GG
AX-111100128	2A	153411139	T	C	TT	CC
AX-109435564	2A	153446918	A	G	AA	GG
AX-109856947	2A	153447051	C	G	CC	GG
AX-109916260	2A	153449764	T	G	GG	TT
AX-110916856	2A	153453700	A	G	AA	GG
AX-109600118	2A	153494919	A	C	AA	CC
AX-111018005	2A	153496065	T	C	CC	TT
AX-111021698	2A	153532042	C	G	CC	GG
AX-111643215	2A	153535216	T	C	CC	TT
AX-173580680	2A	153600672	A	C	AA	CC
AX-174247307	2A	153624457	T	C	TT	CC
AX-109412143	2A	153635656	A	G	GG	AA
AX-109974986	2A	153636095	C	G	CC	GG
AX-110688282	2A	153673631	T	C	TT	CC
AX-109358117	2A	153692024	A	G	AA	GG
AX-174249937	2A	153726047	T	C	TT	CC
AX-173573023	2A	153740100	A	G	GG	AA
AX-109072463	2A	153986106	T	C	CC	TT
AX-111523985	2A	154020835	A	G	GG	AA
AX-173569895	2A	154122106	A	G	AA	GG
AX-110637292	2A	154139077	A	G	AA	GG
AX-173547305	2A	154141632	A	G	AA	GG
AX-109378159	2A	154408935	A	G	GG	AA
AX-111062887	2A	154410719	A	G	AA	GG
AX-109902064	2A	154411532	A	G	AA	GG
AX-110370044	2A	154411624	A	G	AA	GG
AX-108791141	2A	154415628	A	G	GG	AA
AX-111572789	2A	154417450	T	C	TT	CC
AX-109867878	2A	154418739	T	C	TT	CC
AX-111585648	2A	154418927	A	C	AA	CC
AX-110036027	2A	154419632	A	G	GG	AA
AX-109287926	2A	154426414	T	C	CC	TT
AX-110519067	2A	154518695	T	C	TT	CC
AX-109978329	2A	154519731	T	C	TT	CC
AX-110362454	2A	154520052	T	G	TT	GG
AX-110477741	2A	154674063	T	C	CC	TT
AX-110454671	2A	154691777	T	C	CC	TT
AX-109357723	2A	154695499	T	G	GG	TT
AX-111047841	2A	154706590	T	C	CC	TT
AX-111618505	2A	154740206	A	C	AA	CC
AX-109058973	2A	154816257	A	C	AA	CC
AX-109958799	2A	154827364	T	C	CC	TT
AX-89603010	2A	154830106	C	G	GG	CC
AX-110950566	2A	154830275	A	G	AA	GG
AX-174261223	2A	154844577	A	G	AA	GG
AX-109603516	2A	154860744	A	G	AA	GG
AX-111757937	2A	154861428	A	C	CC	AA
AX-109398652	2A	154862019	A	C	AA	CC
AX-108789196	2A	154862495	T	C	TT	CC
AX-174229380	2A	154868945	T	C	TT	CC
AX-108952096	2A	154931837	A	G	AA	GG
AX-109625972	2A	154937835	T	G	GG	TT
AX-110444145	2A	155072800	A	G	AA	GG
AX-111076554	2A	155075553	T	C	CC	TT
AX-108982799	2A	155076486	T	C	TT	CC
AX-109436105	2A	155157406	T	C	TT	CC
AX-109838553	2A	155157646	A	G	GG	AA
AX-110520613	2A	155157815	T	C	CC	TT
AX-109444180	2A	155157859	T	C	TT	CC
AX-109599798	2A	155158028	A	T	AA	TT
AX-109976292	2A	155159041	A	G	GG	AA
AX-111071880	2A	155162292	C	G	GG	CC
AX-111218001	2A	155168528	A	G	GG	AA
AX-174251914	2A	155169135	A	G	AA	GG
AX-109275340	2A	155170572	T	C	TT	CC
AX-110378164	2A	155171741	A	G	GG	AA
AX-174221796	2A	155172307	T	G	TT	GG
AX-174248425	2A	155176263	A	G	GG	AA
AX-111482427	2A	155201108	A	C	AA	CC
AX-109895420	2A	155220756	A	C	CC	AA
AX-109378103	2A	155260279	A	G	GG	AA
AX-111462887	2A	155585765	A	C	CC	AA
AX-111003403	2A	155585990	C	G	CC	GG
AX-110034849	2A	155586182	T	G	GG	TT
AX-108871017	2A	155587234	T	C	CC	TT
AX-109990889	2A	155588598	T	C	TT	CC
AX-110623206	2A	155588742	A	C	CC	AA
AX-109291573	2A	155589567	A	C	AA	CC
AX-110450244	2A	155589697	T	C	CC	TT
AX-111476347	2A	155600475	A	G	AA	GG
AX-110688156	2A	155620627	T	G	TT	GG
AX-110062919	2A	155642457	T	C	CC	TT
AX-110539172	2A	155745821	A	G	GG	AA
AX-110378983	2A	155773444	A	G	AA	GG
AX-108818356	2A	155773478	C	G	GG	CC
AX-108980767	2A	155779853	A	G	AA	GG
AX-110073193	2A	155783084	A	G	GG	AA
AX-111481654	2A	155784013	A	G	GG	AA
AX-110613248	2A	155784186	T	C	CC	TT
AX-109018467	2A	155784882	A	G	GG	AA
AX-111505812	2A	155785501	A	G	GG	AA
AX-109849621	2A	155785803	A	C	AA	CC
AX-110149626	2A	155809697	A	G	AA	GG
AX-109279739	2A	155902157	A	G	GG	AA
AX-110478594	2A	155940673	T	C	TT	CC
AX-108831436	2A	155950035	A	G	AA	GG
AX-110012480	2A	155952559	A	G	AA	GG
AX-108969656	2A	156032228	T	C	TT	CC
AX-174260578	2A	156033426	A	C	CC	AA
AX-110516243	2A	156091749	T	C	CC	TT
AX-111604548	2A	156156108	T	C	TT	CC
AX-110423504	2A	156376127	T	C	CC	TT
AX-174225613	2A	156421857	A	G	AA	GG
AX-111651063	2A	156513306	T	C	TT	CC
AX-174256405	2A	156513353	T	C	TT	CC
AX-109519148	2A	156525895	C	G	CC	GG
AX-109349481	2A	156526149	A	G	AA	GG
AX-108928301	2A	156616097	A	C	AA	CC
AX-108832478	2A	156618438	T	C	TT	CC
AX-109553808	2A	156621057	A	G	AA	GG
AX-109551567	2A	156621935	T	C	TT	CC
AX-110108557	2A	156621992	T	C	TT	CC
AX-108980036	2A	156622614	C	G	GG	CC
AX-111700571	2A	156624295	A	G	AA	GG
AX-173573681	2A	156627063	A	C	AA	CC
AX-173600639	2A	156628802	A	C	AA	CC
AX-89587089	2A	156632713	A	G	GG	AA
AX-108902836	2A	156646220	T	C	TT	CC
AX-110640461	2A	156669730	A	G	GG	AA
AX-108845074	2A	156806282	T	C	TT	CC
AX-109089647	2A	156885209	A	G	AA	GG
AX-109999131	2A	157112099	T	C	CC	TT
AX-111168970	2A	157112442	A	G	AA	GG
AX-110509112	2A	157536378	T	C	TT	CC
AX-110377394	2A	157543362	A	G	AA	GG
AX-110422707	2A	157543621	T	C	CC	TT
AX-111492720	2A	157544495	T	C	TT	CC
AX-109647830	2A	157593598	T	C	TT	CC
AX-108859560	2A	157595435	A	G	GG	AA
AX-108820408	2A	157634545	T	C	CC	TT
AX-111238610	2A	157660365	A	C	AA	CC
AX-111705495	2A	157933933	A	G	GG	AA
AX-94591555	2A	157933980	T	C	TT	CC
AX-110068971	2A	157934674	T	C	CC	TT
AX-111553657	2A	158042136	T	C	CC	TT
AX-110413602	2A	158044068	T	C	CC	TT
AX-109846450	2A	158045120	A	G	GG	AA
AX-110380447	2A	158047746	A	C	CC	AA
AX-109328640	2A	158050927	T	C	TT	CC
AX-108772008	2A	158058330	T	G	TT	GG
AX-110574029	2A	158257898	A	G	AA	GG
AX-174223838	2A	158436004	A	G	GG	AA
AX-95092568	2A	158454972	T	C	CC	TT
AX-109934009	2A	158455920	A	G	GG	AA
AX-109282235	2A	158457103	C	G	GG	CC
AX-111568595	2A	158457520	A	G	GG	AA
AX-110512581	2A	158512143	T	C	CC	TT
AX-109455972	2A	158513947	C	G	CC	GG
AX-110543167	2A	158536690	T	C	TT	CC
AX-109515891	2A	158556512	A	G	AA	GG
AX-111086011	2A	158556712	T	C	TT	CC
AX-110915277	2A	158556854	T	C	TT	CC
AX-109408336	2A	158583972	A	G	AA	GG
AX-110194413	2A	158584672	T	C	CC	TT
AX-110079463	2A	158586664	T	G	TT	GG
AX-109528881	2A	158586696	A	G	AA	GG
AX-109373232	2A	158586795	A	C	AA	CC
AX-111703319	2A	158587402	T	G	GG	TT
AX-111102452	2A	158587465	T	C	TT	CC
AX-110038881	2A	158591220	T	C	TT	CC
AX-108773423	2A	158664966	A	G	AA	GG
AX-111240899	2A	158796147	A	G	AA	GG
AX-174264410	2A	158800318	A	G	GG	AA
AX-111051158	2A	158803109	T	C	CC	TT
AX-111610004	2A	158805734	T	C	TT	CC
AX-110173923	2A	159064915	T	C	CC	TT
AX-110497795	2A	159087281	T	G	GG	TT
AX-111029381	2A	159094881	T	C	TT	CC
AX-108905857	2A	159098333	A	G	GG	AA
AX-109937743	2A	159098530	T	C	TT	CC
AX-109450610	2A	159098564	T	C	TT	CC
AX-111016710	2A	159098721	T	C	TT	CC
AX-109985649	2A	159132524	T	C	CC	TT
AX-111483545	2A	159133626	A	G	GG	AA
AX-109827426	2A	159167108	T	C	TT	CC
AX-111499874	2A	159194020	C	G	CC	GG
AX-109465976	2A	159194331	T	C	CC	TT
AX-108991176	2A	159199434	T	C	CC	TT
AX-110952173	2A	159628516	A	C	CC	AA
AX-110494605	2A	159642009	A	G	GG	AA
AX-174259778	2A	159643237	A	G	GG	AA
AX-174239290	2A	159775489	A	G	GG	AA
AX-109392929	2A	159875504	T	C	TT	CC
AX-111631666	2A	159876046	A	G	GG	AA
AX-109381108	2A	159876374	T	C	TT	CC
AX-109311741	2A	159876440	A	G	AA	GG
AX-94802908	2A	159876827	A	G	AA	GG
AX-108914988	2A	159879771	T	C	CC	TT
AX-109969268	2A	159880028	C	G	GG	CC
AX-108907429	2A	159882315	A	G	AA	GG
AX-173598320	2A	159924696	A	C	CC	AA
AX-174225896	2A	159926886	T	C	CC	TT
AX-111520671	2A	159927617	T	C	TT	CC
AX-108877534	2A	159935480	T	C	TT	CC
AX-110958324	2A	159935783	C	G	GG	CC
AX-109402146	2A	159935944	A	C	AA	CC
AX-111741455	2A	159938128	T	G	GG	TT
AX-109526312	2A	159938308	C	G	CC	GG
AX-110580807	2A	159938402	A	G	AA	GG
AX-111493903	2A	159939766	T	C	TT	CC
AX-111472224	2A	159939808	A	G	AA	GG
AX-109304707	2A	159940073	T	C	CC	TT
AX-111565690	2A	159940264	A	G	AA	GG
AX-109617603	2A	159971777	A	G	AA	GG
AX-110964930	2A	159989918	A	G	AA	GG
AX-111052460	2A	160011580	A	G	GG	AA
AX-110598987	2A	160016159	T	C	CC	TT
AX-110743229	2A	160016657	T	C	CC	TT
AX-109318153	2A	160018323	T	C	CC	TT
AX-110449212	2A	160019113	T	C	CC	TT
AX-108803396	2A	160031405	A	G	AA	GG
AX-174252491	2A	160099490	T	C	TT	CC
AX-174251250	2A	160131398	A	G	AA	GG
AX-110367266	2A	160131640	T	C	CC	TT
AX-110916601	2A	160131764	T	C	TT	CC
AX-111681118	2A	160189710	A	G	GG	AA
AX-108890736	2A	160222024	T	C	TT	CC
AX-108831257	2A	160513540	T	C	CC	TT
AX-174235927	2A	160681184	A	G	GG	AA
AX-109339266	2A	160685216	T	C	TT	CC
AX-109529026	2A	160685301	A	G	GG	AA
AX-111027694	2A	160685639	T	C	CC	TT
AX-109815126	2A	160685773	T	C	CC	TT
AX-110605033	2A	160686054	A	G	GG	AA
AX-110528066	2A	160699888	T	G	GG	TT
AX-109042574	2A	160701050	A	C	CC	AA
AX-108875579	2A	160701159	T	C	CC	TT
AX-110471216	2A	160705957	T	C	TT	CC
AX-111084205	2A	160709383	A	G	AA	GG
AX-174218841	2A	160709433	T	C	TT	CC
AX-111511320	2A	160720238	A	G	AA	GG
AX-110555819	2A	160762458	T	C	CC	TT
AX-111594365	2A	160775120	A	G	AA	GG
AX-108755492	2A	160780894	C	G	CC	GG
AX-111528573	2A	160791929	A	G	AA	GG
AX-174230822	2A	160847519	A	G	AA	GG
AX-109951220	2A	160848205	T	C	CC	TT
AX-173581048	2A	160849142	T	G	GG	TT
AX-111462342	2A	160851351	C	G	GG	CC
AX-108737258	2A	160852726	T	C	TT	CC
AX-108897052	2A	160853019	A	G	AA	GG
AX-109435570	2A	160854013	T	C	CC	TT
AX-110016666	2A	160854239	T	C	TT	CC
AX-174242006	2A	160928853	A	C	AA	CC
AX-110643117	2A	160931071	T	G	GG	TT
AX-110375842	2A	160931306	T	C	TT	CC
AX-111715359	2A	160931584	A	G	GG	AA
AX-109304524	2A	160932275	A	G	AA	GG
AX-109965221	2A	161263140	T	C	CC	TT
AX-173590769	2A	161267678	T	G	TT	GG
AX-109514929	2A	161269045	A	G	GG	AA
AX-108773372	2A	161269308	A	G	AA	GG
AX-95221454	2A	161270403	C	G	GG	CC
AX-109884225	2A	161272210	T	C	TT	CC
AX-110509807	2A	161272785	A	G	AA	GG
AX-110460297	2A	161277437	T	C	CC	TT
AX-110573939	2A	161277564	T	C	TT	CC
AX-89417259	2A	161330972	T	G	TT	GG
AX-110995337	2A	161358933	A	G	AA	GG
AX-110169136	2A	161359683	T	C	CC	TT
AX-111476809	2A	161360786	A	G	AA	GG
AX-108868414	2A	161361497	A	G	AA	GG
AX-94761193	2A	161388262	T	C	TT	CC
AX-173528625	2A	161506924	A	G	AA	GG
AX-109454109	2A	161507936	T	C	TT	CC
AX-109602468	2A	161565041	T	C	TT	CC
AX-108828978	2A	161593850	T	C	CC	TT
AX-109951115	2A	161597007	A	G	AA	GG
AX-110617782	2A	163099402	T	C	CC	TT
AX-109603672	2A	164699086	A	G	GG	AA
AX-110003306	2A	164881580	A	G	AA	GG
AX-111039269	2A	164965167	A	T	TT	AA
AX-173551009	2A	165000885	A	C	CC	AA
AX-110129130	2A	165109028	C	G	GG	CC
AX-111461653	2A	166260674	T	C	CC	TT
AX-110420878	2A	166285112	T	C	TT	CC
AX-109858274	2A	166360290	T	C	CC	TT
AX-110702179	2A	166431819	A	G	AA	GG
AX-110423038	2A	166433449	T	C	TT	CC
AX-109913978	2A	166591026	A	C	AA	CC
AX-174228606	2A	166591462	A	G	AA	GG
AX-109380339	2A	166630491	T	G	TT	GG
AX-110081493	2A	166630578	T	C	CC	TT
AX-89729161	2A	166633138	T	G	GG	TT
AX-174254416	2A	166638047	T	G	TT	GG
AX-109917452	2A	166680659	T	C	CC	TT
AX-111085646	2A	166763444	A	G	AA	GG
AX-109821543	2A	166763870	A	C	CC	AA
AX-109929617	2A	166774756	A	C	AA	CC
AX-89771042	2A	166776137	A	G	GG	AA
AX-109389491	2A	166777029	T	C	CC	TT
AX-111182609	2A	166783554	T	C	TT	CC
AX-108746627	2A	166832823	A	G	GG	AA
AX-174247236	2A	166834177	A	G	GG	AA
AX-86173211	2A	166843630	A	G	AA	GG
AX-158596649	2A	169340536	T	C	CC	TT
AX-109631196	2A	171850633	A	G	AA	GG
AX-109043229	2A	172016242	T	C	TT	CC
AX-109306492	2A	172525298	A	G	AA	GG
AX-110541184	2A	173410648	A	G	AA	GG
AX-108932182	2A	174789923	A	G	AA	GG
AX-110151691	2A	175442482	C	G	GG	CC
AX-110488865	2A	176560756	T	C	TT	CC
AX-174223272	2A	177056626	A	G	AA	GG
AX-111264223	2A	178174335	T	C	TT	CC
AX-174253922	2A	178204589	A	G	GG	AA
AX-174224543	2A	178207001	T	C	TT	CC
AX-109487855	2A	178428180	T	G	TT	GG
AX-111231815	2A	178429462	C	G	CC	GG
AX-111213047	2A	178429627	A	G	AA	GG
AX-111039834	2A	178438543	T	C	CC	TT
AX-110428516	2A	178438681	T	C	CC	TT
AX-109348632	2A	178438849	A	C	AA	CC
AX-109283751	2A	178464209	T	C	CC	TT
AX-109869866	2A	178465988	T	C	CC	TT
AX-108994860	2A	178472075	A	G	AA	GG
AX-109902487	2A	178474901	A	G	GG	AA
AX-109298194	2A	178475267	A	G	GG	AA
AX-109560028	2A	178571213	T	C	TT	CC
AX-108849129	2A	178571899	A	G	GG	AA
AX-110990267	2A	178575807	A	G	AA	GG
AX-110552115	2A	178601659	T	C	CC	TT
AX-174248259	2A	178727698	A	G	GG	AA
AX-110042230	2A	178788278	T	C	TT	CC
AX-109923265	2A	179008444	C	G	GG	CC
AX-110594357	2A	179080408	A	G	GG	AA
AX-109628737	2A	179197362	T	C	TT	CC
AX-109500657	2A	179197807	T	C	TT	CC
AX-111470018	2A	179222539	A	G	GG	AA
AX-111073893	2A	179222591	T	C	CC	TT
AX-111603543	2A	179223435	A	G	GG	AA
AX-110987032	2A	179251651	T	G	TT	GG
AX-108925144	2A	179252209	A	G	GG	AA
AX-109434700	2A	179252745	T	C	CC	TT
AX-108873476	2A	179253150	T	C	CC	TT
AX-108877822	2A	179253302	A	G	AA	GG
AX-109313250	2A	179258005	T	C	TT	CC
AX-109944565	2A	179258038	A	G	AA	GG
AX-109875771	2A	179258829	A	G	AA	GG
AX-109478916	2A	179258933	C	G	CC	GG
AX-174244989	2A	179272115	A	G	GG	AA
AX-109487860	2A	179273238	A	C	CC	AA
AX-111464076	2A	179280083	T	C	TT	CC
AX-110905666	2A	179290695	C	G	CC	GG
AX-174260098	2A	179296132	A	G	GG	AA
AX-110391210	2A	179301642	A	G	AA	GG
AX-108750935	2A	179301872	A	G	AA	GG
AX-110525649	2A	179302139	T	C	CC	TT
AX-109846165	2A	179304125	T	C	TT	CC
AX-109367768	2A	179304500	T	C	TT	CC
AX-109576293	2A	179332166	T	C	TT	CC
AX-173580794	2A	179345722	T	C	TT	CC
AX-174252287	2A	179346343	A	G	AA	GG
AX-109052457	2A	179369668	A	G	AA	GG
AX-174223034	2A	179552801	A	C	CC	AA
AX-109029110	2A	179664731	A	G	GG	AA
AX-110070552	2A	179666911	T	C	TT	CC
AX-94821858	2A	179671019	A	G	AA	GG
AX-109875976	2A	179782282	A	G	GG	AA
AX-111618900	2A	179812764	A	G	GG	AA
AX-109082154	2A	179813067	T	C	CC	TT
AX-94898430	2A	179815567	C	G	CC	GG
AX-111199474	2A	179818113	T	C	CC	TT
AX-110571146	2A	179821642	A	C	AA	CC
AX-110388059	2A	179821907	A	G	AA	GG
AX-110617564	2A	179821992	A	G	AA	GG
AX-110644892	2A	179822055	A	G	AA	GG
AX-111578121	2A	179822591	T	C	TT	CC
AX-110907981	2A	179916834	T	C	CC	TT
AX-109577504	2A	179917236	T	C	TT	CC
AX-110403293	2A	179992614	A	G	AA	GG
AX-109859310	2A	180092728	A	G	AA	GG
AX-111123325	2A	180095732	A	G	GG	AA
AX-109410616	2A	180095877	C	G	CC	GG
AX-110455175	2A	180096290	A	G	AA	GG
AX-173604607	2A	180101595	A	G	AA	GG
AX-111498042	2A	180103376	C	G	CC	GG
AX-110370155	2A	180112824	T	C	CC	TT
AX-109983400	2A	180116421	T	G	TT	GG
AX-110650149	2A	180340411	T	C	CC	TT
AX-108937012	2A	180342064	A	G	AA	GG
AX-109869872	2A	180342140	A	C	AA	CC
AX-111098979	2A	180346819	T	C	TT	CC
AX-110549305	2A	180347685	A	G	AA	GG
AX-110995296	2A	180352986	T	C	TT	CC
AX-111730152	2A	180354285	T	C	CC	TT
AX-111175792	2A	180356483	T	C	CC	TT
AX-111187722	2A	180357401	A	G	AA	GG
AX-110980408	2A	180367521	C	G	CC	GG
AX-110445709	2A	180367557	T	C	CC	TT
AX-110983838	2A	180367588	A	C	AA	CC
AX-109320972	2A	180438001	T	C	TT	CC
AX-111803428	2A	180440913	T	C	TT	CC
AX-110590050	2A	180441167	A	G	GG	AA
AX-109061149	2A	180588692	A	C	AA	CC
AX-109443599	2A	180662967	T	C	TT	CC
AX-111219532	2A	180663339	T	C	TT	CC
AX-110713949	2A	180714330	T	C	TT	CC
AX-108918435	2A	180797349	T	C	TT	CC
AX-110481821	2A	180861590	T	C	CC	TT
AX-108810568	2A	180921774	T	C	TT	CC
AX-111129519	2A	180960496	A	G	AA	GG
AX-173532054	2A	180975829	T	C	CC	TT
AX-174262316	2A	180980673	A	G	AA	GG
AX-111192210	2A	180981799	A	G	GG	AA
AX-111067951	2A	180982504	A	G	AA	GG
AX-111537118	2A	180983030	A	G	GG	AA
AX-109816676	2A	180983189	T	C	CC	TT
AX-110429994	2A	180985642	T	C	CC	TT
AX-109014392	2A	180986612	T	C	CC	TT
AX-109992848	2A	180989513	A	G	AA	GG
AX-108814198	2A	180993391	A	G	AA	GG
AX-108769654	2A	180995860	A	G	GG	AA
AX-89776399	2A	180999847	T	C	TT	CC
AX-109393004	2A	181000855	A	G	GG	AA
AX-111037000	2A	181002653	T	G	TT	GG
AX-174262435	2A	181005342	T	C	CC	TT
AX-109949698	2A	181006247	T	G	GG	TT
AX-174234688	2A	181007605	T	C	CC	TT
AX-109053844	2A	181128897	T	C	TT	CC
AX-111031298	2A	181254934	T	G	TT	GG
AX-108838215	2A	181267431	A	C	CC	AA
AX-111026265	2A	181280793	A	G	AA	GG
AX-108765424	2A	181545346	A	G	GG	AA
AX-111571602	2A	181545574	T	C	CC	TT
AX-109451804	2A	181548168	A	G	AA	GG
AX-110965145	2A	181549574	A	G	AA	GG
AX-111572076	2A	181549641	T	C	TT	CC
AX-109915298	2A	181550308	A	G	GG	AA
AX-111101442	2A	181560244	T	C	TT	CC
AX-109964148	2A	181794820	A	G	GG	AA
AX-108736726	2A	181798177	T	C	TT	CC
AX-111714829	2A	181803201	T	C	CC	TT
AX-109886478	2A	181803298	C	G	CC	GG
AX-111123047	2A	181805668	T	C	CC	TT
AX-109374248	2A	181813911	A	G	GG	AA
AX-109271885	2A	181814450	T	G	GG	TT
AX-110512394	2A	181814723	T	C	CC	TT
AX-110008740	2A	181823330	T	C	TT	CC
AX-110440708	2A	181823654	A	G	AA	GG
AX-109000914	2A	181824173	T	C	CC	TT
AX-111159110	2A	181824377	T	C	CC	TT
AX-111068310	2A	181824530	T	C	TT	CC
AX-109991835	2A	181824606	A	C	AA	CC
AX-109372758	2A	181825601	A	G	AA	GG
AX-111217030	2A	181836250	A	G	GG	AA
AX-110999175	2A	181844518	A	G	GG	AA
AX-110626256	2A	181846348	A	G	GG	AA
AX-111629112	2A	181847056	T	C	CC	TT
AX-110441077	2A	181854122	A	G	AA	GG
AX-174218897	2A	181854802	A	G	AA	GG
AX-109075625	2A	181857482	T	C	TT	CC
AX-111598796	2A	182007316	T	C	TT	CC
AX-108791143	2A	182008665	T	C	CC	TT
AX-108735815	2A	182008853	T	C	TT	CC
AX-110560794	2A	182009693	T	C	CC	TT
AX-109416803	2A	182011357	A	G	GG	AA
AX-174222693	2A	182018837	T	G	TT	GG
AX-110369991	2A	182062109	A	G	AA	GG
AX-109511086	2A	182062876	A	G	AA	GG
AX-111258118	2A	182068650	T	C	TT	CC
AX-109282089	2A	182134594	A	G	GG	AA
AX-108771436	2A	182134829	T	C	TT	CC
AX-174251990	2A	182136245	T	C	TT	CC
AX-108985400	2A	182140675	A	C	AA	CC
AX-112288454	2A	182149040	A	G	AA	GG
AX-94577367	2A	182149040	T	C	TT	CC
AX-110987134	2A	182150352	A	G	GG	AA
AX-111062208	2A	182150642	T	C	TT	CC
AX-111587243	2A	182278741	T	C	TT	CC
AX-111005471	2A	182280415	T	C	CC	TT
AX-109033821	2A	182280607	T	C	TT	CC
AX-109316589	2A	182282232	T	C	TT	CC
AX-110459372	2A	182282325	T	C	CC	TT
AX-108733262	2A	182282676	A	G	AA	GG
AX-111451977	2A	182286671	T	C	CC	TT
AX-173583817	2A	182294060	A	G	AA	GG
AX-110507474	2A	182298750	A	T	TT	AA
AX-111093984	2A	182300548	T	C	TT	CC
AX-112289965	2A	182302093	T	C	TT	CC
AX-111626857	2A	182302407	A	G	AA	GG
AX-109107059	2A	182303099	T	C	TT	CC
AX-111019701	2A	182306422	T	C	CC	TT
AX-110520144	2A	182306584	T	C	CC	TT
AX-109945038	2A	182307032	A	G	GG	AA
AX-109355731	2A	182308864	T	C	CC	TT
AX-173589796	2A	182377697	T	C	CC	TT
AX-109961769	2A	182378154	A	G	GG	AA
AX-109889024	2A	182380511	A	C	AA	CC
AX-110448786	2A	182381159	A	G	GG	AA
AX-110420415	2A	182381192	A	T	AA	TT
AX-110432792	2A	182381374	A	G	AA	GG
AX-111605715	2A	182394859	T	C	CC	TT
AX-111657992	2A	182420715	T	C	TT	CC
AX-174226523	2A	182566258	A	G	AA	GG
AX-110628191	2A	182570946	T	C	CC	TT
AX-174237987	2A	182572783	T	C	TT	CC
AX-110561913	2A	182574168	A	G	GG	AA
AX-108817695	2A	182608229	A	G	AA	GG
AX-111285614	2A	182618284	T	G	GG	TT
AX-109307445	2A	182683372	T	C	TT	CC
AX-111219831	2A	182684310	A	G	GG	AA
AX-109985676	2A	182684714	T	C	CC	TT
AX-109466795	2A	182685104	T	C	CC	TT
AX-109305844	2A	182685160	T	C	TT	CC
AX-109965402	2A	182693234	T	C	TT	CC
AX-111057297	2A	182693415	A	G	AA	GG
AX-110472871	2A	182886557	A	G	AA	GG
AX-108806690	2A	182886814	T	C	CC	TT
AX-109063373	2A	182887263	A	G	AA	GG
AX-111224249	2A	182889561	T	C	TT	CC
AX-108981754	2A	182891521	T	G	GG	TT
AX-108872347	2A	182893237	C	G	GG	CC
AX-110696300	2A	182895616	T	C	CC	TT
AX-111470472	2A	182913782	T	C	TT	CC
AX-110152267	2A	182914198	T	C	TT	CC
AX-111585729	2A	183010091	T	C	CC	TT
AX-111689886	2A	183012382	T	C	TT	CC
AX-111049322	2A	183012518	A	C	CC	AA
AX-109466798	2A	183012573	C	G	GG	CC
AX-108872063	2A	183012610	T	C	TT	CC
AX-110053829	2A	183013122	T	C	CC	TT
AX-174227232	2A	183013484	A	C	CC	AA
AX-109497907	2A	183025103	C	G	GG	CC
AX-110547358	2A	183025587	T	C	TT	CC
AX-110395542	2A	183026005	T	C	TT	CC
AX-108825931	2A	183205975	T	G	GG	TT
AX-111042638	2A	183206196	A	G	AA	GG
AX-111161353	2A	183206305	T	C	CC	TT
AX-109307262	2A	183206812	A	G	AA	GG
AX-109360193	2A	183207126	A	G	AA	GG
AX-109010689	2A	183208161	C	G	CC	GG
AX-109987000	2A	183209808	T	C	TT	CC
AX-110628170	2A	183210079	A	G	GG	AA
AX-110519138	2A	183210475	A	G	GG	AA
AX-109288242	2A	183329090	A	G	AA	GG
AX-111039503	2A	183329940	A	C	AA	CC
AX-109042955	2A	183331462	A	C	CC	AA
AX-109465376	2A	183333261	T	C	TT	CC
AX-110169511	2A	183335242	A	G	AA	GG
AX-108945348	2A	183335995	T	C	TT	CC
AX-109964552	2A	183336242	T	C	CC	TT
AX-111102233	2A	183337469	T	C	TT	CC
AX-109642377	2A	183337524	T	C	TT	CC
AX-109855986	2A	183395158	A	G	AA	GG
AX-109596580	2A	183395202	A	G	GG	AA
AX-111462278	2A	183397782	T	G	TT	GG
AX-109452877	2A	183408117	T	C	CC	TT
AX-111769358	2A	183461637	T	C	TT	CC
AX-111140886	2A	183502393	T	C	CC	TT
AX-111451450	2A	183512805	A	G	GG	AA
AX-110036199	2A	183513060	A	G	AA	GG
AX-111202811	2A	183515942	T	C	TT	CC
AX-110546261	2A	183516330	T	G	TT	GG
AX-110027174	2A	183516701	A	G	AA	GG
AX-110473514	2A	183543411	T	C	TT	CC
AX-110550834	2A	183552391	T	G	TT	GG
AX-111455749	2A	183557996	T	C	CC	TT
AX-111216750	2A	183631466	A	G	GG	AA
AX-111086478	2A	183731853	C	G	GG	CC
AX-174225162	2A	183768090	T	G	TT	GG
AX-174225687	2A	183769273	A	G	AA	GG
AX-108841933	2A	183771858	C	G	CC	GG
AX-109586321	2A	183810440	A	G	AA	GG
AX-109901769	2A	183905809	A	G	AA	GG
AX-174243953	2A	184007363	T	C	TT	CC
AX-111478157	2A	184060825	T	C	TT	CC
AX-110162170	2A	184078833	A	G	AA	GG
AX-111622793	2A	184080331	A	C	AA	CC
AX-111559556	2A	184081233	A	G	AA	GG
AX-173600033	2A	184082006	A	G	GG	AA
AX-111812721	2A	184086540	T	C	TT	CC
AX-94401829	2A	184309194	T	C	CC	TT
AX-94432506	2A	184310366	T	G	GG	TT
AX-94485829	2A	184310479	A	C	AA	CC
AX-109970049	2A	184498151	A	G	AA	GG
AX-110406457	2A	184498897	C	G	GG	CC
AX-108887790	2A	184498975	A	G	GG	AA
AX-111012906	2A	184518512	A	G	GG	AA
AX-110938951	2A	184532284	A	G	GG	AA
AX-173590072	2A	184532333	A	C	CC	AA
AX-110061165	2A	184552123	T	C	CC	TT
AX-111568684	2A	184552659	T	C	TT	CC
AX-111182498	2A	184559641	A	G	AA	GG
AX-94998984	2A	184559845	T	C	CC	TT
AX-109816849	2A	184561010	T	C	CC	TT
AX-174262598	2A	184561668	A	G	AA	GG
AX-173611157	2A	184691121	A	C	CC	AA
AX-111662502	2A	184698616	T	C	CC	TT
AX-110168921	2A	184753553	T	C	TT	CC
AX-110365824	2A	184764718	T	C	CC	TT
AX-173579787	2A	184769709	A	G	AA	GG
AX-109496774	2A	184915446	A	G	AA	GG
AX-108933054	2A	184931543	T	C	TT	CC
AX-110995829	2A	185119174	A	G	AA	GG
AX-109821838	2A	185119440	T	C	CC	TT
AX-110980291	2A	185119932	T	C	CC	TT
AX-111009736	2A	185129184	T	C	TT	CC
AX-174232829	2A	185260428	T	C	CC	TT
AX-111172620	2A	185262676	A	G	GG	AA
AX-110697809	2A	185269712	A	G	AA	GG
AX-109624111	2A	185270009	A	G	AA	GG
AX-111548161	2A	185278201	T	C	CC	TT
AX-109382898	2A	185280379	A	G	AA	GG
AX-110623709	2A	185284999	T	G	GG	TT
AX-108949416	2A	185285162	T	C	CC	TT
AX-109012046	2A	185285246	C	G	CC	GG
AX-109939603	2A	185287397	C	G	CC	GG
AX-111588486	2A	185288221	A	G	AA	GG
AX-173621901	2A	185342332	A	G	AA	GG
AX-111696976	2A	185343838	T	G	TT	GG
AX-174253258	2A	185345953	T	C	TT	CC
AX-109002590	2A	185361768	T	C	CC	TT
AX-108799758	2A	185362809	T	C	CC	TT
AX-110552522	2A	185375346	A	G	GG	AA
AX-109477741	2A	185473940	A	G	AA	GG
AX-109953178	2A	185511418	T	C	TT	CC
AX-173569736	2A	185562126	A	G	GG	AA
AX-111255538	2A	185707045	A	G	AA	GG
AX-108879800	2A	185723823	T	C	TT	CC
AX-108727856	2A	185724015	A	C	AA	CC
AX-111745095	2A	185724971	A	G	GG	AA
AX-94385203	2A	185725659	T	C	TT	CC
AX-109491050	2A	185731771	T	C	CC	TT
AX-111045924	2A	185788087	A	C	AA	CC
AX-109334760	2A	185962358	A	G	GG	AA
AX-109909038	2A	185962693	T	C	CC	TT
AX-110394208	2A	185962772	C	G	GG	CC
AX-111130991	2A	185973579	T	C	CC	TT
AX-111574504	2A	186046290	T	C	TT	CC
AX-111019506	2A	186046410	T	C	TT	CC
AX-174239871	2A	186048375	A	G	AA	GG
AX-110379198	2A	186232569	T	G	TT	GG
AX-109481621	2A	186233317	T	C	TT	CC
AX-110968803	2A	186235634	A	G	GG	AA
AX-108729483	2A	186255821	A	G	AA	GG
AX-110072705	2A	186283891	T	C	CC	TT
AX-110572032	2A	186284157	A	G	GG	AA
AX-111582135	2A	186284348	T	C	CC	TT
AX-109526357	2A	186284711	A	G	AA	GG
AX-109872249	2A	186290906	T	C	CC	TT
AX-173581008	2A	186324937	T	G	GG	TT
AX-110698025	2A	186357528	A	G	AA	GG
AX-109417519	2A	186360194	T	C	TT	CC
AX-111618718	2A	186397067	T	C	CC	TT
AX-110526102	2A	186397106	T	C	CC	TT
AX-108824259	2A	186399198	T	C	TT	CC
AX-108854132	2A	186404410	C	G	GG	CC
AX-110476276	2A	186406379	A	G	AA	GG
AX-109531070	2A	186406460	A	G	GG	AA
AX-109887750	2A	186406492	A	G	GG	AA
AX-109459444	2A	186423790	A	G	AA	GG
AX-110633969	2A	186438870	A	G	AA	GG
AX-111163739	2A	186439627	A	G	AA	GG
AX-109406426	2A	186443245	A	G	AA	GG
AX-111450022	2A	186469863	T	C	TT	CC
AX-109491023	2A	186471089	T	C	TT	CC
AX-109355480	2A	186472141	T	G	TT	GG
AX-174222864	2A	186472435	T	C	TT	CC
AX-109637465	2A	186474241	T	C	TT	CC
AX-109350240	2A	186490224	A	G	AA	GG
AX-110491726	2A	186491186	T	C	TT	CC
AX-111043497	2A	186611142	A	G	AA	GG
AX-110965733	2A	186922477	A	G	AA	GG
AX-111637707	2A	186970436	T	C	TT	CC
AX-110434733	2A	186972811	A	G	AA	GG
AX-173589886	2A	186973786	A	C	AA	CC
AX-109033982	2A	186981898	T	C	TT	CC
AX-109329197	2A	186982135	C	G	CC	GG
AX-111468135	2A	186982515	C	G	GG	CC
AX-110568369	2A	187198928	T	C	TT	CC
AX-109054660	2A	187198982	T	G	TT	GG
AX-110598923	2A	187199075	A	C	AA	CC
AX-109446972	2A	187199191	A	G	AA	GG
AX-109858507	2A	187203078	T	C	CC	TT
AX-111509375	2A	187203480	C	G	GG	CC
AX-111123222	2A	187303595	C	G	CC	GG
AX-110146627	2A	187306149	A	G	GG	AA
AX-174239103	2A	187308086	A	G	GG	AA
AX-110409871	2A	187308377	T	C	TT	CC
AX-110952228	2A	187308411	A	G	AA	GG
AX-109313190	2A	187321504	T	C	TT	CC
AX-108860274	2A	187321549	T	C	CC	TT
AX-110932502	2A	187324196	T	C	TT	CC
AX-173597783	2A	187325031	A	C	AA	CC
AX-110017653	2A	187326475	T	C	CC	TT
AX-109293586	2A	187378488	T	C	TT	CC
AX-109836003	2A	187386361	T	C	CC	TT
AX-173601701	2A	187387380	T	C	CC	TT
AX-109313767	2A	187390735	C	G	GG	CC
AX-110953333	2A	187392237	C	G	GG	CC
AX-111028517	2A	187421672	A	G	AA	GG
AX-110025807	2A	187476714	T	C	TT	CC
AX-110925627	2A	187478309	T	C	TT	CC
AX-110056113	2A	187479462	T	C	TT	CC
AX-111132989	2A	187480085	T	C	TT	CC
AX-111102496	2A	187482216	A	C	AA	CC
AX-111007560	2A	187483159	A	G	AA	GG
AX-111154659	2A	187547213	A	G	AA	GG
AX-111492346	2A	187666406	A	G	GG	AA
AX-108971726	2A	187727876	A	G	AA	GG
AX-110364772	2A	187745664	A	C	AA	CC
AX-109098982	2A	187745952	A	G	AA	GG
AX-108896933	2A	187746716	T	C	CC	TT
AX-108912261	2A	187816077	T	C	TT	CC
AX-95099657	2A	187819812	T	C	TT	CC
AX-110399971	2A	187820827	T	C	TT	CC
AX-110364117	2A	187823143	A	T	TT	AA
AX-108850489	2A	187939060	C	G	GG	CC
AX-111154416	2A	187939521	T	C	TT	CC
AX-110482821	2A	187945020	A	G	AA	GG
AX-111012288	2A	187952028	T	C	TT	CC
AX-109384022	2A	187954890	C	G	GG	CC
AX-108879839	2A	187954999	C	G	CC	GG
AX-111465133	2A	187956100	A	G	GG	AA
AX-110416251	2A	187964628	T	C	CC	TT
AX-110450705	2A	187966203	A	G	AA	GG
AX-111802655	2A	188096160	T	C	TT	CC
AX-109886224	2A	188096331	T	C	TT	CC
AX-111644619	2A	188100795	C	G	GG	CC
AX-110485274	2A	188173238	T	G	GG	TT
AX-108729507	2A	188563661	T	G	TT	GG
AX-109456639	2A	188565404	T	G	GG	TT
AX-108912860	2A	188566649	A	C	AA	CC
AX-110618422	2A	188604008	A	G	AA	GG
AX-174229462	2A	188666821	T	C	CC	TT
AX-110427370	2A	188668179	T	C	CC	TT
AX-109389042	2A	188804087	C	G	GG	CC
AX-110023579	2A	188805801	A	T	TT	AA
AX-111675763	2A	188904318	A	G	GG	AA
AX-94396665	2A	188904443	T	C	CC	TT
AX-94417314	2A	188904564	A	G	GG	AA
AX-94500562	2A	188904766	A	G	GG	AA
AX-108753315	2A	188904984	A	G	GG	AA
AX-111107422	2A	188905589	A	C	AA	CC
AX-174217529	2A	188908201	A	G	GG	AA
AX-174262864	2A	188908679	T	C	CC	TT
AX-109596930	2A	188921785	A	G	AA	GG
AX-173534062	2A	188925506	A	G	AA	GG
AX-111507820	2A	189013019	A	C	AA	CC
AX-108735373	2A	189015042	A	G	GG	AA
AX-110504481	2A	189018621	T	C	TT	CC
AX-109388960	2A	189018773	C	G	GG	CC
AX-108933064	2A	189108703	A	G	AA	GG
AX-109832980	2A	189151263	A	G	AA	GG
AX-109464803	2A	189168105	A	G	AA	GG
AX-109928216	2A	189173608	A	G	GG	AA
AX-109522720	2A	189184387	A	G	AA	GG
AX-110998066	2A	189187077	A	G	AA	GG
AX-111650223	2A	189187113	T	C	TT	CC
AX-111014467	2A	189187308	A	G	AA	GG
AX-108745019	2A	189187520	A	G	AA	GG
AX-109962901	2A	189187984	A	G	GG	AA
AX-108933895	2A	189188400	T	C	TT	CC
AX-109505631	2A	189188913	A	G	GG	AA
AX-110433891	2A	189189022	A	G	GG	AA
AX-108871864	2A	189196552	A	G	AA	GG
AX-110916698	2A	189414734	T	C	TT	CC
AX-109626723	2A	189535781	T	C	CC	TT
AX-111493553	2A	189551170	A	C	CC	AA
AX-109865803	2A	189552865	A	G	GG	AA
AX-109916546	2A	189553402	A	G	AA	GG
AX-111236285	2A	189561876	T	C	TT	CC
AX-109824937	2A	189582671	A	G	AA	GG
AX-108782690	2A	189583355	A	G	AA	GG
AX-109827705	2A	189583644	T	C	TT	CC
AX-110711056	2A	189583963	T	C	TT	CC
AX-109275977	2A	189597343	A	C	CC	AA
AX-110522614	2A	189599403	C	G	CC	GG
AX-109313815	2A	189604583	A	C	CC	AA
AX-108726391	2A	189606858	A	G	AA	GG
AX-111619200	2A	189642407	T	C	TT	CC
AX-111104533	2A	189678987	A	G	GG	AA
AX-109281971	2A	189756818	T	G	TT	GG
AX-108733022	2A	189757170	T	C	TT	CC
AX-174253965	2A	189757352	A	G	GG	AA
AX-108735936	2A	189760644	A	C	CC	AA
AX-110597275	2A	189761140	T	C	TT	CC
AX-108737905	2A	189845156	A	C	AA	CC
AX-108908107	2A	189845224	A	C	AA	CC
AX-110937724	2A	189845280	A	G	GG	AA
AX-111261445	2A	189866175	T	C	TT	CC
AX-109576977	2A	189904243	T	C	TT	CC
AX-111095681	2A	189904340	T	G	GG	TT
AX-108894769	2A	189917636	T	G	TT	GG
AX-110528983	2A	189917882	T	G	GG	TT
AX-108785977	2A	189918226	T	C	CC	TT
AX-108908694	2A	189918334	T	C	CC	TT
AX-110557158	2A	189920245	A	G	GG	AA
AX-109370997	2A	189968812	A	G	GG	AA
AX-109421772	2A	190075723	T	C	TT	CC
AX-174018533	2A	190100045	A	G	GG	AA
AX-109630080	2A	190105432	A	G	AA	GG
AX-110421494	2A	190148173	A	G	AA	GG
AX-110369566	2A	190150325	A	C	AA	CC
AX-111226519	2A	190150715	T	C	CC	TT
AX-174225860	2A	190203237	T	C	CC	TT
AX-110484211	2A	190207587	T	C	CC	TT
AX-109601833	2A	190306162	A	G	AA	GG
AX-110586493	2A	190306872	A	G	AA	GG
AX-111490788	2A	190315818	A	C	CC	AA
AX-111162967	2A	190319983	T	C	TT	CC
AX-109389138	2A	190320044	A	G	AA	GG
AX-110016991	2A	190320537	T	C	CC	TT
AX-110547841	2A	190345225	T	C	CC	TT
AX-109976178	2A	190347414	A	C	AA	CC
AX-108907675	2A	190391688	T	C	CC	TT
AX-109061189	2A	190395288	A	G	GG	AA
AX-109930150	2A	190402926	A	C	CC	AA
AX-110171488	2A	190404851	A	G	AA	GG
AX-109626529	2A	190405011	A	G	AA	GG
AX-111473411	2A	190407762	A	G	GG	AA
AX-108930652	2A	190408303	A	G	GG	AA
AX-173529451	2A	190410202	T	C	TT	CC
AX-111074583	2A	190410335	A	G	GG	AA
AX-108940246	2A	190411654	A	G	AA	GG
AX-111157383	2A	190428823	A	G	AA	GG
AX-111241800	2A	190450326	T	G	TT	GG
AX-110486339	2A	190541545	A	G	AA	GG
AX-173636835	2A	190675038	T	C	CC	TT
AX-109294334	2A	190724656	T	C	TT	CC
AX-108737350	2A	190732457	C	G	GG	CC
AX-109040334	2A	190753755	C	G	GG	CC
AX-110548515	2A	190977091	A	G	AA	GG
AX-110402538	2A	190978696	A	G	AA	GG
AX-174234045	2A	190987594	A	G	GG	AA
AX-109846359	2A	191020238	C	G	GG	CC
AX-111148977	2A	191177513	T	G	TT	GG
AX-109477681	2A	191287421	C	G	GG	CC
AX-109055301	2A	191346291	T	G	TT	GG
AX-109360985	2A	191353212	T	C	TT	CC
AX-109837362	2A	191418615	A	C	AA	CC
AX-111521168	2A	191618194	A	C	CC	AA
AX-110401314	2A	191627348	A	G	GG	AA
AX-109864930	2A	191627504	T	C	TT	CC
AX-109911448	2A	191638355	T	C	CC	TT
AX-109893684	2A	191661437	T	G	GG	TT
AX-94516823	2A	191878516	A	G	AA	GG
AX-112287803	2A	191881183	A	C	AA	CC
AX-173589765	2A	191892092	A	G	AA	GG
AX-95091074	2A	191913724	A	G	GG	AA
AX-111217964	2A	191916378	T	C	TT	CC
AX-110457370	2A	191921030	T	C	TT	CC
AX-109839730	2A	191924276	A	C	CC	AA
AX-173575728	2A	191930970	T	C	TT	CC
AX-109466214	2A	191978880	T	G	TT	GG
AX-111610006	2A	192001751	T	C	TT	CC
AX-174222437	2A	192002522	T	C	TT	CC
AX-110676913	2A	192006566	A	G	AA	GG
AX-111266456	2A	192008468	A	G	AA	GG
AX-111801075	2A	192012531	T	C	CC	TT
AX-111692212	2A	192023711	A	G	GG	AA
AX-109351105	2A	192023788	T	C	CC	TT
AX-109370952	2A	192028419	T	C	CC	TT
AX-111130098	2A	192042092	A	G	GG	AA
AX-111241570	2A	192042249	T	C	TT	CC
AX-111675242	2A	192042880	T	C	TT	CC
AX-110380106	2A	192042947	A	G	AA	GG
AX-109078618	2A	192043989	T	C	TT	CC
AX-111652111	2A	192053365	T	C	TT	CC
AX-108766411	2A	192053408	T	G	GG	TT
AX-110970933	2A	192053814	A	G	AA	GG
AX-108758737	2A	192062894	A	G	AA	GG
AX-111088619	2A	192088656	T	C	TT	CC
AX-111067108	2A	192100039	T	G	GG	TT
AX-108870782	2A	192107488	A	G	GG	AA
AX-109902760	2A	192133705	T	C	TT	CC
AX-174242005	2A	192133751	A	G	GG	AA
AX-174251140	2A	192192158	A	G	AA	GG
AX-109593633	2A	192193366	A	T	TT	AA
AX-109867702	2A	192195219	T	C	TT	CC
AX-109359081	2A	192196931	T	C	CC	TT
AX-108730829	2A	192197741	A	C	AA	CC
AX-109350059	2A	192197999	T	C	CC	TT
AX-108760514	2A	192198756	A	G	AA	GG
AX-111463139	2A	192212882	A	G	GG	AA
AX-173641984	2A	192418038	A	G	AA	GG
AX-110198342	2A	192419501	A	G	GG	AA
AX-174230658	2A	192482370	T	C	TT	CC
AX-109588613	2A	192557730	A	C	AA	CC
AX-110565236	2A	192579536	T	G	TT	GG
AX-111787325	2A	192587807	A	G	AA	GG
AX-108885065	2A	192590757	T	C	CC	TT
AX-110561263	2A	192676120	T	C	TT	CC
AX-108752533	2A	192721375	A	G	AA	GG
AX-108755795	2A	192721601	T	C	TT	CC
AX-111644083	2A	192722679	A	G	AA	GG
AX-109270913	2A	192725318	T	C	TT	CC
AX-109946791	2A	192727197	A	G	GG	AA
AX-173549741	2A	192768991	A	G	GG	AA
AX-109375305	2A	192770348	A	G	GG	AA
AX-109622495	2A	192770417	T	C	CC	TT
AX-111587324	2A	192771357	A	G	AA	GG
AX-174241136	2A	192787418	T	C	CC	TT
AX-110966583	2A	192969991	T	C	TT	CC
AX-173634012	2A	192970596	T	C	CC	TT
AX-108971512	2A	193041845	A	G	AA	GG
AX-111144784	2A	193162499	C	G	CC	GG
AX-110566157	2A	193438554	A	G	GG	AA
AX-110598642	2A	193465110	A	G	GG	AA
AX-110977502	2A	193465472	C	G	CC	GG
AX-111559344	2A	193466583	T	G	TT	GG
AX-109836677	2A	193466986	A	G	AA	GG
AX-111127735	2A	193467344	A	G	AA	GG
AX-109460343	2A	193495716	T	G	GG	TT
AX-174237767	2A	193506463	A	G	GG	AA
AX-108802083	2A	193549899	A	C	AA	CC
AX-110440791	2A	193706261	T	C	TT	CC
AX-94542501	2A	193708142	A	C	AA	CC
AX-110963133	2A	193709045	T	G	TT	GG
AX-111117025	2A	193727976	A	G	AA	GG
AX-108873616	2A	193732765	A	G	AA	GG
AX-109998767	2A	193737958	A	G	AA	GG
AX-110417901	2A	193776743	C	G	CC	GG
AX-108781073	2A	193778417	A	G	AA	GG
AX-174224611	2A	193778541	T	C	TT	CC
AX-110455728	2A	193788492	T	C	TT	CC
AX-109506810	2A	193790449	A	C	AA	CC
AX-111567066	2A	193864024	A	G	AA	GG
AX-111689441	2A	193870296	T	C	CC	TT
AX-110167407	2A	193870568	T	C	CC	TT
AX-110687162	2A	193870635	A	G	AA	GG
AX-109325974	2A	193873569	T	C	TT	CC
AX-110369232	2A	193875710	C	G	CC	GG
AX-111590584	2A	193875824	T	C	CC	TT
AX-110920810	2A	193878237	T	C	TT	CC
AX-108829109	2A	193878936	T	C	TT	CC
AX-108747744	2A	193880410	A	G	AA	GG
AX-110018182	2A	193880551	T	C	CC	TT
AX-108914310	2A	193880609	A	G	GG	AA
AX-109367827	2A	193880649	T	C	CC	TT
AX-109302059	2A	193881443	T	C	CC	TT
AX-110716231	2A	193940398	T	C	CC	TT
AX-110140339	2A	194088248	A	G	AA	GG
AX-109056240	2A	194103618	A	G	AA	GG
AX-110366292	2A	194106205	T	C	CC	TT
AX-109580630	2A	194118619	A	G	AA	GG
AX-109826007	2A	194118704	A	G	GG	AA
AX-111000131	2A	194121153	A	G	GG	AA
AX-109322040	2A	194121396	T	G	TT	GG
AX-109565668	2A	194122186	A	C	AA	CC
AX-111647756	2A	194122275	A	G	AA	GG
AX-94691114	2A	194123564	A	C	AA	CC
AX-110938399	2A	194124845	A	G	AA	GG
AX-111129811	2A	194127779	A	G	GG	AA
AX-109871291	2A	194130087	T	C	CC	TT
AX-108918545	2A	194130186	A	G	GG	AA
AX-111116955	2A	194131784	T	C	CC	TT
AX-110097894	2A	194132060	T	C	CC	TT
AX-109478961	2A	194140917	A	C	CC	AA
AX-108842704	2A	194160507	T	G	TT	GG
AX-109294399	2A	194161015	A	G	AA	GG
AX-174247935	2A	194162964	T	G	TT	GG
AX-110636819	2A	194168176	T	G	TT	GG
AX-110453047	2A	194168392	A	C	AA	CC
AX-110978410	2A	194177345	T	C	TT	CC
AX-111168692	2A	194177869	A	G	AA	GG
AX-110079285	2A	194178957	A	G	AA	GG
AX-109297319	2A	194179371	T	C	CC	TT
AX-111612896	2A	194180846	T	C	CC	TT
AX-108800842	2A	194181135	T	C	CC	TT
AX-109828129	2A	194181735	A	G	GG	AA
AX-109935996	2A	194278817	T	C	CC	TT
AX-111653186	2A	194280447	T	G	TT	GG
AX-110472320	2A	194282690	T	C	TT	CC
AX-110406303	2A	194282833	C	G	GG	CC
AX-110538285	2A	194284386	C	G	GG	CC
AX-110126680	2A	194293599	C	G	GG	CC
AX-108828037	2A	194294700	A	G	AA	GG
AX-111528565	2A	194294890	T	C	CC	TT
AX-110132671	2A	194295049	T	C	TT	CC
AX-110997946	2A	194296202	T	C	CC	TT
AX-110525746	2A	194317644	T	C	TT	CC
AX-111012023	2A	194317714	A	G	GG	AA
AX-111033450	2A	194317943	A	G	AA	GG
AX-111546065	2A	194342491	T	G	GG	TT
AX-111072245	2A	194345874	T	C	TT	CC
AX-174224322	2A	194347624	T	G	TT	GG
AX-110170028	2A	194348626	A	G	AA	GG
AX-111253814	2A	194349520	A	C	CC	AA
AX-109914824	2A	194415959	A	G	AA	GG
AX-111677325	2A	194417642	T	C	TT	CC
AX-111643428	2A	194424787	A	G	AA	GG
AX-109991450	2A	194424971	T	C	CC	TT
AX-108941335	2A	194425413	A	G	AA	GG
AX-108996594	2A	194425524	T	C	CC	TT
AX-109427999	2A	194440206	T	C	TT	CC
AX-110551106	2A	194440286	A	G	AA	GG
AX-110173703	2A	194455680	T	C	TT	CC
AX-109490224	2A	194470156	A	G	GG	AA
AX-111128799	2A	194470446	C	G	GG	CC
AX-110087127	2A	194470659	A	G	GG	AA
AX-110549396	2A	194470897	A	G	AA	GG
AX-89737515	2A	194472107	T	C	CC	TT
AX-110552739	2A	194479472	A	G	GG	AA
AX-109366039	2A	194530860	A	G	GG	AA
AX-111128424	2A	194672801	T	C	TT	CC
AX-174248216	2A	194673331	T	C	CC	TT
AX-111541655	2A	194675807	A	G	AA	GG
AX-110419857	2A	194676131	C	G	GG	CC
AX-109397518	2A	194677289	T	C	TT	CC
AX-109528423	2A	194678153	C	G	GG	CC
AX-110967134	2A	194678646	A	G	AA	GG
AX-110061340	2A	194679406	A	G	AA	GG
AX-109910958	2A	194679496	A	G	GG	AA
AX-110105382	2A	194680403	C	G	CC	GG
AX-174228365	2A	194682666	T	C	CC	TT
AX-111248020	2A	194683764	A	C	CC	AA
AX-109602702	2A	194709329	A	G	GG	AA
AX-109449757	2A	194712364	A	G	GG	AA
AX-109833663	2A	194712942	A	G	GG	AA
AX-110499880	2A	194714213	T	C	TT	CC
AX-109039819	2A	194719993	T	C	TT	CC
AX-109036642	2A	194854159	A	G	GG	AA
AX-108903196	2A	194862035	A	G	GG	AA
AX-94784142	2A	194862585	A	G	AA	GG
AX-111667865	2A	194872509	T	G	GG	TT
AX-109946122	2A	194900437	A	G	AA	GG
AX-111261708	2A	194902362	T	C	TT	CC
AX-109339669	2A	194907012	T	C	TT	CC
AX-111619384	2A	194917826	A	G	GG	AA
AX-109996903	2A	194939974	T	C	CC	TT
AX-108764433	2A	194976388	T	C	TT	CC
AX-111092729	2A	194976900	T	G	TT	GG
AX-111584614	2A	194996648	A	G	AA	GG
AX-174261762	2A	195064199	T	C	TT	CC
AX-111641551	2A	195066518	T	C	CC	TT
AX-110943070	2A	195069118	T	C	TT	CC
AX-173573692	2A	195069912	T	C	CC	TT
AX-110129811	2A	195071267	T	C	TT	CC
AX-111613683	2A	195074613	A	G	GG	AA
AX-174259712	2A	195085536	A	G	GG	AA
AX-108798322	2A	195095826	A	C	CC	AA
AX-109939948	2A	195098118	T	C	TT	CC
AX-111584244	2A	195106796	A	G	AA	GG
AX-111501965	2A	195107566	A	G	AA	GG
AX-111135486	2A	195108183	A	G	GG	AA
AX-109364431	2A	195117194	C	G	GG	CC
AX-174261179	2A	195120228	A	G	AA	GG
AX-174234317	2A	195293547	T	G	GG	TT
AX-109550511	2A	195310210	A	C	CC	AA
AX-109423579	2A	195311526	A	G	AA	GG
AX-110373266	2A	195312451	A	C	AA	CC
AX-111033377	2A	195312934	A	C	AA	CC
AX-111509564	2A	195314684	A	G	GG	AA
AX-110987280	2A	195315594	T	G	GG	TT
AX-110133032	2A	195317262	A	G	AA	GG
AX-109955559	2A	195326198	T	C	TT	CC
AX-109386844	2A	195328971	T	C	TT	CC
AX-110977334	2A	195330057	A	G	GG	AA
AX-111650222	2A	195332037	T	C	TT	CC
AX-109302756	2A	195334544	A	G	GG	AA
AX-111682479	2A	195347181	A	C	AA	CC
AX-110175989	2A	195347813	A	G	GG	AA
AX-110412128	2A	195349468	A	G	GG	AA
AX-111457758	2A	195350223	A	G	GG	AA
AX-111676380	2A	195580293	A	G	AA	GG
AX-174226441	2A	195581011	A	G	AA	GG
AX-111214374	2A	195586889	A	G	AA	GG
AX-109873286	2A	195642610	A	G	AA	GG
AX-111451427	2A	195649953	T	C	CC	TT
AX-111111599	2A	195650407	T	C	TT	CC
AX-110054436	2A	195652951	T	C	TT	CC
AX-111053835	2A	195682658	A	C	CC	AA
AX-110097957	2A	195773869	A	G	GG	AA
AX-110945525	2A	195777418	T	C	TT	CC
AX-109499615	2A	195781913	A	T	AA	TT
AX-111240620	2A	195782357	T	C	TT	CC
AX-109933875	2A	195782636	A	G	GG	AA
AX-110638104	2A	195788945	A	G	GG	AA
AX-110941774	2A	195807895	A	G	AA	GG
AX-111464687	2A	195841822	T	G	GG	TT
AX-111140168	2A	195893447	T	C	CC	TT
AX-108953335	2A	196123896	A	G	AA	GG
AX-111699569	2A	196125862	A	C	AA	CC
AX-174243378	2A	196197889	A	G	AA	GG
AX-111595587	2A	196211444	C	G	CC	GG
AX-109446487	2A	196212027	A	G	AA	GG
AX-111216718	2A	196212121	A	G	AA	GG
AX-110446041	2A	196212379	A	G	AA	GG
AX-109455470	2A	196285238	A	G	GG	AA
AX-111007395	2A	196500568	C	G	GG	CC
AX-110987790	2A	196500863	T	C	CC	TT
AX-108731223	2A	196500910	A	G	GG	AA
AX-110500665	2A	196501556	A	G	GG	AA
AX-109297200	2A	196504145	T	C	CC	TT
AX-109338072	2A	196506774	A	C	AA	CC
AX-110713716	2A	196506876	T	C	TT	CC
AX-108762290	2A	196507893	T	C	TT	CC
AX-109360702	2A	196512777	A	G	AA	GG
AX-174260243	2A	196513592	T	C	TT	CC
AX-109025525	2A	196516067	A	G	GG	AA
AX-109551690	2A	196516578	A	T	AA	TT
AX-110996762	2A	196519387	T	C	CC	TT
AX-108791283	2A	196519645	T	C	TT	CC
AX-110374238	2A	196520055	A	G	GG	AA
AX-109306041	2A	196521584	A	C	AA	CC
AX-111151081	2A	196522326	A	T	TT	AA
AX-111167483	2A	196526802	T	G	TT	GG
AX-110549847	2A	196526840	T	C	CC	TT
AX-108974587	2A	196527384	T	G	GG	TT
AX-108917316	2A	196668392	T	C	CC	TT
AX-109086246	2A	196929547	T	C	TT	CC
AX-110604908	2A	197087480	T	C	TT	CC
AX-108738161	2A	197088681	A	G	GG	AA
AX-108811745	2A	197088722	T	C	TT	CC
AX-111642212	2A	197089070	A	G	AA	GG
AX-111576367	2A	197089809	A	G	GG	AA
AX-109623429	2A	197096417	T	C	TT	CC
AX-110611326	2A	197099750	A	G	GG	AA
AX-109425610	2A	197099825	A	G	GG	AA
AX-111078662	2A	197099978	T	C	TT	CC
AX-111471790	2A	197100817	T	G	GG	TT
AX-110613778	2A	197108955	T	G	TT	GG
AX-111675485	2A	197109399	T	C	CC	TT
AX-111548157	2A	197216772	T	C	CC	TT
AX-108833147	2A	197219805	A	G	GG	AA
AX-108838881	2A	197222543	A	C	CC	AA
AX-174239352	2A	197222676	A	G	GG	AA
AX-109956904	2A	197691141	T	C	TT	CC
AX-111257078	2A	197735376	A	C	AA	CC
AX-110988234	2A	197736739	T	C	CC	TT
AX-110920850	2A	197736818	T	C	TT	CC
AX-111485830	2A	197784333	T	C	CC	TT
AX-109381134	2A	197785271	T	C	CC	TT
AX-110966162	2A	197785925	T	C	TT	CC
AX-111007087	2A	197786150	C	G	GG	CC
AX-111486226	2A	197786437	A	G	AA	GG
AX-110027680	2A	197786517	A	G	AA	GG
AX-111673739	2A	197786642	T	C	TT	CC
AX-111043377	2A	197790231	A	C	CC	AA
AX-109874055	2A	197798223	A	G	GG	AA
AX-111622273	2A	197802082	A	G	GG	AA
AX-111256402	2A	197899919	A	G	GG	AA
AX-110611303	2A	197899995	T	C	TT	CC
AX-111453389	2A	197901630	C	G	CC	GG
AX-110413762	2A	197902087	T	C	CC	TT
AX-174228384	2A	197902880	T	C	CC	TT
AX-110467796	2A	197905882	A	G	AA	GG
AX-109973135	2A	197957753	T	C	TT	CC
AX-109371230	2A	198187756	T	G	GG	TT
AX-108828319	2A	198197960	A	G	GG	AA
AX-94564483	2A	198198194	T	G	GG	TT
AX-95071343	2A	198198197	A	G	GG	AA
AX-110379646	2A	198273350	T	C	TT	CC
AX-110555804	2A	198299827	A	G	GG	AA
AX-109323919	2A	198441503	T	G	TT	GG
AX-111026529	2A	198442134	A	G	AA	GG
AX-109954088	2A	198444833	C	G	CC	GG
AX-173595746	2A	198447380	T	C	TT	CC
AX-108880490	2A	198449638	T	C	CC	TT
AX-110392762	2A	198449845	C	G	GG	CC
AX-173583869	2A	198469154	T	C	CC	TT
AX-109053822	2A	198472675	A	C	CC	AA
AX-111632515	2A	198474161	A	G	AA	GG
AX-108882834	2A	198547267	A	G	AA	GG
AX-110489836	2A	198554938	A	G	AA	GG
AX-111008774	2A	198568500	T	C	CC	TT
AX-111631555	2A	198593676	A	G	GG	AA
AX-110689558	2A	198598331	T	C	TT	CC
AX-109042604	2A	198648184	A	C	AA	CC
AX-108767455	2A	198648322	T	G	GG	TT
AX-110546154	2A	198679855	T	C	TT	CC
AX-111156104	2A	198680112	A	G	AA	GG
AX-110453468	2A	198707440	A	G	GG	AA
AX-111598865	2A	198707560	T	C	CC	TT
AX-173577969	2A	198745784	A	C	CC	AA
AX-110587147	2A	198751551	A	G	AA	GG
AX-109412276	2A	198754389	C	G	CC	GG
AX-109818544	2A	198756104	C	G	GG	CC
AX-109554858	2A	198756992	A	G	GG	AA
AX-109858598	2A	198849085	T	C	TT	CC
AX-111657917	2A	198849664	A	G	GG	AA
AX-108786275	2A	198854422	A	G	AA	GG
AX-111461989	2A	198854852	A	C	CC	AA
AX-109363450	2A	198855558	A	C	AA	CC
AX-174240958	2A	198858750	T	G	TT	GG
AX-110913561	2A	198901816	A	C	AA	CC
AX-173598019	2A	198987144	T	G	TT	GG
AX-109822690	2A	198988032	A	G	GG	AA
AX-108860050	2A	198990341	T	C	TT	CC
AX-110439924	2A	199032863	T	C	TT	CC
AX-109007565	2A	199033054	A	G	AA	GG
AX-111105184	2A	199033174	T	C	CC	TT
AX-110629332	2A	199034480	T	C	TT	CC
AX-109842796	2A	199034665	A	G	GG	AA
AX-108842598	2A	199034714	A	G	AA	GG
AX-110963960	2A	199034803	T	G	GG	TT
AX-110367459	2A	199035368	T	C	CC	TT
AX-109988253	2A	199078636	A	G	AA	GG
AX-110719789	2A	199079769	T	C	TT	CC
AX-174224261	2A	199080709	A	G	AA	GG
AX-109309692	2A	199085868	T	C	TT	CC
AX-111205157	2A	199086244	C	G	CC	GG
AX-109874542	2A	199086902	C	G	GG	CC
AX-111062705	2A	199087343	A	G	AA	GG
AX-110043389	2A	199087410	T	C	CC	TT
AX-111537795	2A	199099348	T	C	CC	TT
AX-109525851	2A	199099782	A	G	AA	GG
AX-110365861	2A	199102363	T	C	CC	TT
AX-94489374	2A	199102410	A	C	CC	AA
AX-111733813	2A	199102828	C	G	CC	GG
AX-94478795	2A	199103290	T	C	TT	CC
AX-95198688	2A	199103317	A	G	GG	AA
AX-109444700	2A	199105322	T	C	CC	TT
AX-109295940	2A	199108998	A	C	AA	CC
AX-111264036	2A	199113014	T	C	TT	CC
AX-109036743	2A	199114379	T	G	GG	TT
AX-173599814	2A	199267266	A	G	AA	GG
AX-111549780	2A	199269623	A	G	GG	AA
AX-109911465	2A	199270020	A	G	GG	AA
AX-109927605	2A	199270080	A	G	GG	AA
AX-111496308	2A	199275093	A	C	AA	CC
AX-109985924	2A	199278952	T	C	CC	TT
AX-110947490	2A	199430660	T	C	TT	CC
AX-111147496	2A	199431055	C	G	CC	GG
AX-111674845	2A	199434031	T	C	CC	TT
AX-108751061	2A	199451004	A	G	GG	AA
AX-110924435	2A	550571298	T	C	TT	CC
AX-111587627	2A	551737758	A	G	AA	GG
AX-111574119	2A	552479167	A	G	AA	GG
AX-109630303	2A	554412108	C	G	CC	GG
AX-111531127	2A	554414185	A	C	AA	CC
AX-89337176	2A	554421164	A	G	AA	GG
AX-110023712	2A	554422315	T	C	CC	TT
AX-108763269	2A	554424493	T	C	TT	CC
AX-110001440	2A	554425741	T	C	TT	CC
AX-109864789	2A	554425868	A	G	AA	GG
AX-110581481	2A	554425972	A	C	CC	AA
AX-109999411	2A	554428621	T	C	TT	CC
AX-108884119	2A	554452383	A	G	AA	GG
AX-174260319	2A	554453201	T	G	GG	TT
AX-110541385	2A	554509150	T	C	CC	TT
AX-108790066	2A	554509632	T	G	TT	GG
AX-111483693	2A	554510752	T	G	GG	TT
AX-111454259	2A	554510931	C	G	GG	CC
AX-108947031	2A	554511038	A	G	AA	GG
AX-109979919	2A	554511195	T	C	CC	TT
AX-108800435	2A	554517915	A	G	AA	GG
AX-108912359	2A	554522681	T	G	GG	TT
AX-110024254	2A	554522721	T	G	TT	GG
AX-111076164	2A	554534159	T	C	CC	TT
AX-110690958	2A	554537807	C	G	CC	GG
AX-108788546	2A	554538154	T	C	CC	TT
AX-111627869	2A	554577587	A	G	AA	GG
AX-108751282	2A	554581491	T	C	CC	TT
AX-109370247	2A	554581706	T	C	TT	CC
AX-108765663	2A	554582739	A	G	AA	GG
AX-109456438	2A	554582895	T	C	CC	TT
AX-110940603	2A	554583740	T	C	TT	CC
AX-108852333	2A	554736093	A	G	GG	AA
AX-110399483	2A	554736822	T	C	CC	TT
AX-111044765	2A	554739731	T	C	TT	CC
AX-109339460	2A	554740375	T	C	TT	CC
AX-111160967	2A	554824401	C	G	CC	GG
AX-111727674	2A	554824888	T	C	TT	CC
AX-110398179	2A	554825017	C	G	CC	GG
AX-109396515	2A	554825751	T	C	CC	TT
AX-108780936	2A	554826682	T	C	TT	CC
AX-109934802	2A	554827069	T	C	TT	CC
AX-173581838	2A	554880060	T	C	CC	TT
AX-108842331	2A	554943851	A	G	AA	GG
AX-110970199	2A	554943929	A	G	AA	GG
AX-111521919	2A	554953228	A	C	CC	AA
AX-111587741	2A	554957257	T	G	GG	TT
AX-110993357	2A	555097507	T	C	CC	TT
AX-108879094	2A	555097713	T	C	CC	TT
AX-110941434	2A	555098738	T	G	GG	TT
AX-108850256	2A	555102108	T	C	CC	TT
AX-110554146	2A	555332923	A	G	GG	AA
AX-109441905	2A	555333231	T	C	TT	CC
AX-112286200	2A	555333508	T	G	TT	GG
AX-111482314	2A	555333755	T	G	GG	TT
AX-109996302	2A	555333984	A	G	AA	GG
AX-110363002	2A	555334194	T	C	TT	CC
AX-109552030	2A	555335219	A	G	GG	AA
AX-111146037	2A	555343286	A	G	AA	GG
AX-110535082	2A	555347370	A	G	AA	GG
AX-109283186	2A	555348463	A	G	AA	GG
AX-108816023	2A	555397721	C	G	GG	CC
AX-109335037	2A	555398673	T	G	TT	GG
AX-173626223	2A	555411624	T	C	TT	CC
AX-110950979	2A	555411865	A	T	AA	TT
AX-110130256	2A	555411931	T	C	CC	TT
AX-111012431	2A	555412358	T	C	TT	CC
AX-108925119	2A	555412561	T	G	TT	GG
AX-108886965	2A	555422802	T	C	CC	TT
AX-108775317	2A	555428011	C	G	CC	GG
AX-109357315	2A	555428464	A	C	AA	CC
AX-109470171	2A	555430422	A	G	AA	GG
AX-110493806	2A	555431117	A	G	AA	GG
AX-109877294	2A	555431560	T	G	TT	GG
AX-111485874	2A	555431591	A	G	GG	AA
AX-109864015	2A	555432891	A	G	AA	GG
AX-108763047	2A	555479878	A	G	GG	AA
AX-111490374	2A	555495785	T	C	CC	TT
AX-110411068	2A	555496127	A	G	AA	GG
AX-110590391	2A	555496199	T	C	TT	CC
AX-110359663	2A	555501501	A	T	TT	AA
AX-111094188	2A	555569604	A	G	GG	AA
AX-174246029	2A	555632353	A	G	AA	GG
AX-109341989	2A	555695020	A	G	GG	AA
AX-108937810	2A	555695086	A	G	AA	GG
AX-108964116	2A	555695169	T	C	TT	CC
AX-111006381	2A	555762335	A	G	AA	GG
AX-111658305	2A	555779076	T	C	CC	TT
AX-109318237	2A	555806514	T	G	GG	TT
AX-111236074	2A	555807827	A	G	AA	GG
AX-109817593	2A	555808116	C	G	GG	CC
AX-109839060	2A	555818238	T	C	TT	CC
AX-109887682	2A	555819405	T	G	TT	GG
AX-110441803	2A	555821108	C	G	CC	GG
AX-109846872	2A	555822053	T	C	CC	TT
AX-109425458	2A	555822763	A	C	CC	AA
AX-111620793	2A	555823387	T	C	CC	TT
AX-109910539	2A	555824790	C	G	GG	CC
AX-111568404	2A	555825517	A	G	AA	GG
AX-111508391	2A	555825762	T	G	TT	GG
AX-111026398	2A	555827840	T	C	TT	CC
AX-110479245	2A	555829840	T	C	CC	TT
AX-111020275	2A	555830493	T	C	TT	CC
AX-108797367	2A	555881158	A	G	AA	GG
AX-95021241	2A	555885647	A	G	AA	GG
AX-108829323	2A	555885834	A	G	AA	GG
AX-109419208	2A	555886644	T	C	TT	CC
AX-110176236	2A	555921589	A	G	AA	GG
AX-110386389	2A	555922594	A	G	GG	AA
AX-109600943	2A	556339747	A	G	AA	GG
AX-111835625	2A	556339851	T	C	TT	CC
AX-111571382	2A	556404392	A	G	GG	AA
AX-110705632	2A	556439058	C	G	GG	CC
AX-110412298	2A	556470582	A	G	AA	GG
AX-108952565	2A	556506511	A	G	AA	GG
AX-110596264	2A	556506647	A	G	GG	AA
AX-109349914	2A	556506698	T	C	TT	CC
AX-109061325	2A	556507013	A	G	AA	GG
AX-111046657	2A	556512255	C	G	CC	GG
AX-173578520	2A	556527007	T	G	GG	TT
AX-109401202	2A	556792313	A	G	GG	AA
AX-109932203	2A	556793166	A	G	GG	AA
AX-109596137	2A	556948528	A	G	GG	AA
AX-109902077	2A	556949198	C	G	GG	CC
AX-108775383	2A	556949230	T	C	CC	TT
AX-111623846	2A	556949951	T	C	TT	CC
AX-108826688	2A	556952997	A	G	GG	AA
AX-111659440	2A	556953684	T	C	CC	TT
AX-109927461	2A	556953839	A	C	CC	AA
AX-110945238	2A	556968005	T	C	CC	TT
AX-111134858	2A	556969276	T	C	TT	CC
AX-108822042	2A	556969872	A	G	AA	GG
AX-111493990	2A	556970057	T	G	TT	GG
AX-95652527	2A	556987826	A	G	GG	AA
AX-109360868	2A	556990854	A	G	AA	GG
AX-111140902	2A	557004462	A	G	AA	GG
AX-108751762	2A	557050583	A	G	GG	AA
AX-110557924	2A	557051110	A	G	GG	AA
AX-111054151	2A	557051291	T	C	TT	CC
AX-110918271	2A	557051631	T	G	TT	GG
AX-111038553	2A	557052490	T	C	CC	TT
AX-110565704	2A	557059460	A	G	GG	AA
AX-174259731	2A	557095023	T	G	GG	TT
AX-109507838	2A	557196177	A	G	GG	AA
AX-109900963	2A	557311251	T	G	TT	GG
AX-108763711	2A	557312290	T	C	CC	TT
AX-111135948	2A	557313771	A	G	AA	GG
AX-108929321	2A	557314365	A	G	AA	GG
AX-109363125	2A	557314482	T	C	CC	TT
AX-108838263	2A	557321380	A	G	AA	GG
AX-110942886	2A	557323197	A	G	AA	GG
AX-110972186	2A	557394714	A	G	AA	GG
AX-109401416	2A	557395377	A	G	AA	GG
AX-111033895	2A	557395802	A	G	AA	GG
AX-108945928	2A	557398456	T	C	TT	CC
AX-109017543	2A	557399279	T	C	TT	CC
AX-111528755	2A	557399785	A	G	AA	GG
AX-109535002	2A	557402509	T	C	TT	CC
AX-111107390	2A	557403609	A	G	AA	GG
AX-108966060	2A	557403644	A	G	AA	GG
AX-109374842	2A	557501278	T	C	TT	CC
AX-110485748	2A	557536383	A	C	CC	AA
AX-109446892	2A	557545409	T	C	CC	TT
AX-111507922	2A	557572897	A	G	GG	AA
AX-111510473	2A	557572929	A	G	GG	AA
AX-108946854	2A	557573711	A	G	GG	AA
AX-109306304	2A	557573949	T	C	CC	TT
AX-109287908	2A	557596559	A	G	AA	GG
AX-109367293	2A	557638991	A	G	AA	GG
AX-110968882	2A	557752409	C	G	CC	GG
AX-109840723	2A	557873877	A	G	GG	AA
AX-174239415	2A	557924442	T	G	GG	TT
AX-110417951	2A	557942882	T	C	CC	TT
AX-110439309	2A	557944294	T	C	CC	TT
AX-108814649	2A	557975997	T	C	CC	TT
AX-173598434	2A	558085560	A	C	CC	AA
AX-110384771	2A	558100076	T	C	CC	TT
AX-110397509	2A	558143325	A	G	GG	AA
AX-111068719	2A	558281938	T	C	CC	TT
AX-110391835	2A	558283555	T	G	TT	GG
AX-110923015	2A	558284746	A	G	AA	GG
AX-111005422	2A	558285057	T	C	CC	TT
AX-110408712	2A	558285529	T	G	GG	TT
AX-109511184	2A	558421307	T	G	TT	GG
AX-108908959	2A	558421445	A	C	CC	AA
AX-110492571	2A	558468376	A	G	GG	AA
AX-111628213	2A	558480374	T	C	TT	CC
AX-110706049	2A	558480428	A	G	GG	AA
AX-110594934	2A	558480765	T	C	CC	TT
AX-110965288	2A	558522407	C	G	GG	CC
AX-108851389	2A	558522616	C	G	CC	GG
AX-111013316	2A	558522705	A	G	AA	GG
AX-111147714	2A	558523333	A	G	GG	AA
AX-110908686	2A	558524660	T	G	GG	TT
AX-111570836	2A	558525602	A	C	AA	CC
AX-108813175	2A	558525973	T	G	TT	GG
AX-94738148	2A	558526626	T	C	TT	CC
AX-94895545	2A	558529026	T	C	CC	TT
AX-108889967	2A	558530067	T	G	GG	TT
AX-109883099	2A	558530610	T	C	TT	CC
AX-111515825	2A	558532651	C	G	GG	CC
AX-108846631	2A	558535369	A	G	GG	AA
AX-111486029	2A	558535629	A	G	GG	AA
AX-111011728	2A	558536157	A	G	GG	AA
AX-108919260	2A	558536221	A	G	GG	AA
AX-110370613	2A	558536561	A	C	CC	AA
AX-110131095	2A	558589910	T	C	TT	CC
AX-108826223	2A	558592619	C	G	CC	GG
AX-111079165	2A	558594303	T	C	CC	TT
AX-111258262	2A	558595206	A	T	AA	TT
AX-109298737	2A	558595595	A	C	AA	CC
AX-111692602	2A	558643210	T	C	TT	CC
AX-110385862	2A	558645012	A	G	AA	GG
AX-110919257	2A	558647705	T	C	TT	CC
AX-108729843	2A	558647898	T	G	TT	GG
AX-86167466	2A	558649951	T	C	TT	CC
AX-108997116	2A	558653424	A	G	GG	AA
AX-109037980	2A	558665293	T	C	TT	CC
AX-108826596	2A	558668454	T	C	TT	CC
AX-111587736	2A	558685677	A	G	AA	GG
AX-110525092	2A	558843636	T	G	GG	TT
AX-110512111	2A	558849454	A	G	GG	AA
AX-110926044	2A	558923922	T	C	TT	CC
AX-108930948	2A	558924762	A	C	AA	CC
AX-111055273	2A	558947468	C	G	GG	CC
AX-110944620	2A	558948082	A	G	GG	AA
AX-108758150	2A	558951228	C	G	GG	CC
AX-110913840	2A	558951270	T	C	CC	TT
AX-111732614	2A	558952556	T	G	TT	GG
AX-95630761	2A	558953050	T	G	TT	GG
AX-109397282	2A	558954274	T	C	TT	CC
AX-111009605	2A	558956339	A	G	GG	AA
AX-111062873	2A	558957594	T	C	TT	CC
AX-109454484	2A	558957815	T	C	TT	CC
AX-110567298	2A	558957909	T	C	CC	TT
AX-109912030	2A	558957976	A	G	AA	GG
AX-173546563	2A	559060384	T	G	GG	TT
AX-110013640	2A	559060552	A	G	AA	GG
AX-109380611	2A	559070799	T	C	TT	CC
AX-111046474	2A	559080815	T	C	CC	TT
AX-111111367	2A	559082308	A	T	AA	TT
AX-110643354	2A	559082548	T	C	CC	TT
AX-111677729	2A	559082688	A	C	CC	AA
AX-109312294	2A	559082779	C	G	CC	GG
AX-110377079	2A	559082950	C	G	CC	GG
AX-111593007	2A	559087074	T	C	CC	TT
AX-109276307	2A	559108513	T	C	TT	CC
AX-110095209	2A	559109662	A	G	GG	AA
AX-111071315	2A	559110878	T	C	CC	TT
AX-108738740	2A	559110958	A	G	AA	GG
AX-109873458	2A	559111470	C	G	CC	GG
AX-111590255	2A	559112337	T	C	TT	CC
AX-110513557	2A	559116159	T	C	CC	TT
AX-111090541	2A	559116208	A	G	GG	AA
AX-110936938	2A	559117631	A	G	GG	AA
AX-110987239	2A	559118130	A	G	GG	AA
AX-110363081	2A	559119969	T	C	CC	TT
AX-109889665	2A	559122106	A	G	AA	GG
AX-110130076	2A	559122332	T	C	TT	CC
AX-109861892	2A	559122563	A	G	GG	AA
AX-108798063	2A	559122948	A	G	AA	GG
AX-174246790	2A	559474076	T	C	TT	CC
AX-110498156	2A	559551393	A	C	CC	AA
AX-111801071	2A	559552409	T	G	GG	TT
AX-110166146	2A	559552768	T	C	CC	TT
AX-110472894	2A	559553758	A	C	CC	AA
AX-111257044	2A	559554135	T	G	TT	GG
AX-109425673	2A	559554261	A	G	AA	GG
AX-111472163	2A	559554731	A	G	GG	AA
AX-109388538	2A	559555252	T	C	TT	CC
AX-111673840	2A	559555416	T	C	TT	CC
AX-110445042	2A	559555976	T	C	TT	CC
AX-111464808	2A	559567627	A	C	AA	CC
AX-110982086	2A	559588917	A	G	GG	AA
AX-109909418	2A	559590490	T	C	TT	CC
AX-108891021	2A	559590831	T	C	CC	TT
AX-108811151	2A	559608671	A	G	AA	GG
AX-109420397	2A	559608755	T	C	TT	CC
AX-109960170	2A	559609806	T	C	TT	CC
AX-109461908	2A	559649389	A	G	AA	GG
AX-111006700	2A	559665956	T	C	CC	TT
AX-110093142	2A	559666036	T	C	CC	TT
AX-108738898	2A	559703085	T	G	GG	TT
AX-110930374	2A	559703217	A	G	GG	AA
AX-111536695	2A	559703658	T	C	TT	CC
AX-111031380	2A	559741719	T	C	CC	TT
AX-110479613	2A	559742076	T	C	CC	TT
AX-108908803	2A	559742747	T	C	TT	CC
AX-109857858	2A	559744414	A	C	AA	CC
AX-110360054	2A	559749019	T	C	TT	CC
AX-109270240	2A	559750202	A	G	AA	GG
AX-111524580	2A	559776668	A	G	AA	GG
AX-110952137	2A	559777118	T	C	TT	CC
AX-109449647	2A	559777588	A	G	AA	GG
AX-108965435	2A	559791124	A	G	GG	AA
AX-111689613	2A	559820937	T	C	TT	CC
AX-111626855	2A	559823002	T	C	CC	TT
AX-108927811	2A	559823149	A	G	GG	AA
AX-110373879	2A	559829983	A	G	AA	GG
AX-110041457	2A	559830329	A	G	GG	AA
AX-108750583	2A	559832558	T	C	TT	CC
AX-111652440	2A	559833722	T	C	TT	CC
AX-173585661	2A	559837346	A	G	GG	AA
AX-109828778	2A	559839382	A	G	GG	AA
AX-173541677	2A	559844269	A	G	AA	GG
AX-110706413	2A	559903490	A	G	GG	AA
AX-109292874	2A	559935325	A	G	AA	GG
AX-109094455	2A	560079552	A	G	GG	AA
AX-109379127	2A	560079763	T	C	CC	TT
AX-109626080	2A	560080435	T	C	TT	CC
AX-109623626	2A	560080490	T	G	GG	TT
AX-109888615	2A	560081299	T	C	TT	CC
AX-110931416	2A	560212001	A	G	GG	AA
AX-109855008	2A	560213004	T	C	TT	CC
AX-111473626	2A	560214941	C	G	GG	CC
AX-110494884	2A	560237815	A	G	GG	AA
AX-109103964	2A	560241556	A	G	AA	GG
AX-108876420	2A	560261523	T	C	CC	TT
AX-111579873	2A	560309186	A	G	AA	GG
AX-109332717	2A	560309410	T	C	CC	TT
AX-110449169	2A	560406275	T	C	CC	TT
AX-108939126	2A	560456731	A	G	GG	AA
AX-108802881	2A	560678896	T	C	CC	TT
AX-110017500	2A	560680170	A	G	GG	AA
AX-111652616	2A	560681302	A	G	AA	GG
AX-108749074	2A	560681906	T	C	TT	CC
AX-109376019	2A	560685345	T	C	TT	CC
AX-111049466	2A	560685442	T	G	TT	GG
AX-109475884	2A	560688592	T	C	TT	CC
AX-108725871	2A	560689756	A	C	CC	AA
AX-108936484	2A	560690312	C	G	GG	CC
AX-109376020	2A	560690433	T	C	CC	TT
AX-110509192	2A	560690972	A	G	GG	AA
AX-111201112	2A	560691058	T	C	TT	CC
AX-111007210	2A	560691668	T	C	CC	TT
AX-109409736	2A	560692387	T	C	TT	CC
AX-109020073	2A	560692438	A	G	GG	AA
AX-109928658	2A	560734835	A	G	GG	AA
AX-109895876	2A	560734941	A	G	GG	AA
AX-110428124	2A	560735305	T	C	TT	CC
AX-111717897	2A	560775354	A	C	AA	CC
AX-109309951	2A	560777713	T	C	CC	TT
AX-110537015	2A	560777935	A	G	GG	AA
AX-110493818	2A	560778394	T	C	TT	CC
AX-111830680	2A	560779434	T	C	CC	TT
AX-111171874	2A	560781959	C	G	GG	CC
AX-109290860	2A	560782374	A	C	AA	CC
AX-109017423	2A	560783939	A	C	CC	AA
AX-109840474	2A	560784416	C	G	CC	GG
AX-110725744	2A	560797293	A	T	TT	AA
AX-108826078	2A	560878597	A	C	CC	AA
AX-108727742	2A	561013569	T	G	TT	GG
AX-109847353	2A	561022033	C	G	CC	GG
AX-110474469	2A	561024205	A	G	GG	AA
AX-111726588	2A	561024815	A	C	CC	AA
AX-111177022	2A	561026064	A	G	AA	GG
AX-110934022	2A	561026154	A	G	AA	GG
AX-111530402	2A	561026878	T	C	CC	TT
AX-110076497	2A	561026973	T	C	CC	TT
AX-109376149	2A	561082901	T	C	TT	CC
AX-111020017	2A	561139608	T	C	CC	TT
AX-110538551	2A	561140923	T	C	CC	TT
AX-110950000	2A	561141196	A	G	AA	GG
AX-111034695	2A	561148775	T	C	CC	TT
AX-111562090	2A	561158262	T	C	CC	TT
AX-108850494	2A	561164998	A	G	AA	GG
AX-109882792	2A	561166498	A	C	CC	AA
AX-109042821	2A	561239897	T	C	CC	TT
AX-108822272	2A	561246814	C	G	CC	GG
AX-111522098	2A	561248881	T	C	TT	CC
AX-111024037	2A	561249481	A	G	GG	AA
AX-108939710	2A	561250092	A	G	GG	AA
AX-108809586	2A	561254051	C	G	CC	GG
AX-111700676	2A	561261917	T	C	TT	CC
AX-110390965	2A	561262106	A	G	AA	GG
AX-111620700	2A	561264719	T	C	TT	CC
AX-111687500	2A	561264901	T	G	GG	TT
AX-109577125	2A	561266448	T	C	TT	CC
AX-108745927	2A	561266870	A	G	GG	AA
AX-111642493	2A	561266946	A	G	AA	GG
AX-110383622	2A	561267023	T	C	CC	TT
AX-109424245	2A	561268262	C	G	GG	CC
AX-110913255	2A	561268858	T	C	CC	TT
AX-108990447	2A	561268929	A	G	GG	AA
AX-108988531	2A	561269697	A	C	CC	AA
AX-111498695	2A	561271930	A	G	AA	GG
AX-110536806	2A	561273216	T	C	CC	TT
AX-174244574	2A	561274659	A	G	GG	AA
AX-111461001	2A	561278520	T	C	TT	CC
AX-108728001	2A	561280692	A	G	GG	AA
AX-111037258	2A	561288196	T	C	TT	CC
AX-174245903	2A	561317135	A	G	AA	GG
AX-111647536	2A	561317445	T	G	GG	TT
AX-109324775	2A	561416325	T	C	TT	CC
AX-109597792	2A	561450436	A	G	GG	AA
AX-173600515	2A	561458872	T	C	CC	TT
AX-110441461	2A	561517631	T	C	TT	CC
AX-110490194	2A	561517720	C	G	GG	CC
AX-174229499	2A	561518703	T	C	TT	CC
AX-111167897	2A	561548998	T	C	CC	TT
AX-111177402	2A	561550512	A	G	GG	AA
AX-111522236	2A	561550578	A	G	AA	GG
AX-110447100	2A	561551119	A	G	AA	GG
AX-110485751	2A	561557615	T	C	TT	CC
AX-111517483	2A	561557986	A	G	AA	GG
AX-111668052	2A	561559386	A	G	GG	AA
AX-109400122	2A	561585230	T	C	TT	CC
AX-109285938	2A	561585744	T	C	CC	TT
AX-110017621	2A	561587748	A	G	GG	AA
AX-110432470	2A	561589474	A	G	GG	AA
AX-111077985	2A	561590392	A	T	TT	AA
AX-110383151	2A	561590988	T	G	GG	TT
AX-111546236	2A	561592294	T	C	CC	TT
AX-111051164	2A	561634150	A	G	AA	GG
AX-111545911	2A	561763090	T	C	CC	TT
AX-111064942	2A	561764129	T	C	TT	CC
AX-109297563	2A	561843490	T	C	CC	TT
AX-108803209	2A	561845695	T	C	TT	CC
AX-110569054	2A	561846593	C	G	CC	GG
AX-108818101	2A	561850904	T	C	CC	TT
AX-110020350	2A	561851210	A	G	AA	GG
AX-110952969	2A	561852142	T	C	TT	CC
AX-108905916	2A	561855065	T	C	CC	TT
AX-108878148	2A	561856154	T	G	TT	GG
AX-111550394	2A	561857414	A	G	GG	AA
[truncated: 465 more rows]

## Sheet: Table S7
Table S7. Genetic map and The information of KASP and SSR primers for genetic map.
Marker Name	Chromosome	Genetic map (cM)	Physical map (IWGSC v2.1, bp)	SNP	Primer direction	primer 1	primer 2	primer 3
Kasp_AX-110003306	2AS	0	169427539	[A/G]	R	CCACCGCACCTTGTCGAGT	CCACCGCACCTTGTCGAGC	GTTTGTTGTGCACGCTCCAGATGAA
Kasp_AX-173551009	2AS	0.244	169546266	[A/C]	F	GGAAACTTGGAGTGTATGTGACCA	GAAACTTGGAGTGTATGTGACCC	GCAAACTAGTGCCGCGTCAAGAATA
Kasp_AX-174254416	2AS	0.981	171175551	[T/G]	R	GAGCTAATGAGTATGAACACGGATAA	AGCTAATGAGTATGAACACGGATAC	GCCCTCTTTCAGCCACATGATTCTT
Kasp_AX-158596649	2AS	1.55	173871806	[T/C]	R	GTACTCACCTACTCCGTAGTAGA	TACTCACCTACTCCGTAGTAGG	GCATGACTTGTGGTGTGAGCAGATA
Kasp_AX-109859066	2AS	2.699	138019493	[C/G]	R	ACAAACTAAGTGTAAGGACAAAGTTGAG	ACAAACTAAGTGTAAGGACAAAGTTGAC	CAACTCGCGAGATATCATCTAACTCTAAA
Kasp_2A-25	2AS	9.988	142824781	[A/G]	R	TAGTTTAGTTCGCTTTCTATTGTTATGT	GTTTAGTTCGCTTTCTATTGTTATGC	GAGAAACTGCACTGCAGCATGTGTT
Kasp_2A-28	2AS	10.048	143166069	[C/G]	R	TACACACAATCTGGTGCCATTGG	ACACACAATCTGGTGCCATTGC	TTGGTCCTAAACGTGAGACGGCTTT
Kasp_2A-55	2AS	10.194	152180083	[C/G]	R	GATGACGGTCGGCAGTTCACG	GATGACGGTCGGCAGTTCACC	TCGCACCCACGAAGCCGTTGTA
Kasp_AX-109599798	2AS	10.263	159752895	[A/T]	R	GCAATCCTAGATCAATTCCTACACCT	GCAATCCTAGATCAATTCCTACACCA	CAGGCCCCACTTGTTCATAGTAGAT
Kasp_AX-110617782	2AS	10.599	167652652	[T/C]	R	CTCTTATACACCACATAAAATGTATGGA	TCTTATACACCACATAAAATGTATGGG	GTGTCATACGTGTAGGCGTTAGGAA
Kasp_2A-298	2AS	11.315	183906446	[T/C]	F	GGTGCCCCATAGCAGGAAATGT	GTGCCCCATAGCAGGAAATGC	AGTTCATCGTGCAAGGAGGAGACAT
Kasp_2A-307	2AS	11.373	184185823	[A/G]	R	GAGATGGTTCGAGCTGATGCGT	AGATGGTTCGAGCTGATGCGC	GTAGGAAAACATGATGCAAAATGGACGTA
Kasp_2A-415	2AS	11.464	189881332	[C/T]	R	GAGACGGATTGGGCGATGGG	AGAGACGGATTGGGCGATGGA	GTTTTCACACTCTCCTGGCTAGCTA
Kasp_2A-283	2AS	11.513	183048379	[G/A]	R	CAAACGGGACGGTTCGAGTTC	GCAAACGGGACGGTTCGAGTTT	CCAAGCACCGCCTTGGCCAT
Kasp_2A-505	2AS	11.553	193783681	[C/T]	R	CGGTCGGAATGACGGGAGG	GCGGTCGGAATGACGGGAGA	CCGCTGCCGCTACCACTTACTT
Kasp_2A-610	2AS	11.734	200210575	[G/T]	F	GGATTTGACCTGCACATCAAGGG	AAGGATTTGACCTGCACATCAAGGT	GTTTCCTAACTGCAGTTTTGTAAACTCAAT
Kasp_2A-604	2AS	11.754	199914480	[T/G]	F	TGGACCAGTATAGTTTGCTTCAATAT	GGACCAGTATAGTTTGCTTCAATAG	CCAAGTCTCTACAACATTCCTACAGTATA
Kasp_2A-628	2AS	11.919	201062570	[A/G]	R	GCCTGCTCCCTTTGAATGTTCTTTT	CCTGCTCCCTTTGAATGTTCTTTC	TGTCCTTACACGCATGCAAACGGAA
Kasp_2A-111	2AS	12.358	201062570	[T/C]	F	CAGGCAAGGTGCGGCACGAT	AGGCAAGGTGCGGCACGAC	CCTGCGCCGCTGCTTCACTT
Kasp_AX-111733813	2AS	13.023	203647938	[C/G]	R	ATCGGATGCTGAAACTCTAGGTG	ATCGGATGCTGAAACTCTAGGTC	CACGCACTAGCTGCACTCGTCAT
Kasp_2A-196	2AS	13.61	162750371	[C/A]	R	GTTCGGCTTCGGCGAGGTG	GGTTCGGCTTCGGCGAGGTT	GATCGATGGTTTTGCTCCTGACGTA
WMS249	2AS	13.632	164499855	-	-	CAAATGGATCGAGAAAGGGA	CTGCCATTTTTCTGGATCTACC	-
Kasp_AX-174248400	2AL	0	617795811	[A/C]	F	GCAAACTTTGTCTGAAGACTTACCTTTA	CAAACTTTGTCTGAAGACTTACCTTTC	CACTGCAAGACTAGAGATGAACAAAACAT
Kasp_2A-1036	2AL	1.327	620943272	[C/T]	R	ATGTTTTCTCATGCAAGTGGCCTG	CATGTTTTCTCATGCAAGTGGCCTA	CCAGAGGATCATCAGACCTTTCGAT
Kasp_2A-991	2AL	5.031	587840342	[C/A]	R	AATCGAACGGTTATGTACCGAAAAG	GAATCGAACGGTTATGTACCGAAAAT	TCGGGTGCATGTGGAGAACTAAGTT
Kasp_2A-833	2AL	13.526	575165179	[G/A]	R	ACCTTTCTCCCAGCTCGGTTC	GACCTTTCTCCCAGCTCGGTTT	TACAGCAAATGTAGAATAGACGCACCTTT
Kasp_2A-694	2AL	13.527	579937226	[A/G]	R	TTGATGTTAGATATATTCATTTGAGGGAT	GATGTTAGATATATTCATTTGAGGGAC	TGGAGATCACGGTCAGTACTACGTA
Kasp_2A-647	2AL	13.651	581364684	[C/T]	R	GATGGCAGTAGTTTGAGACAAAAG	AAGATGGCAGTAGTTTGAGACAAAAA	ACGCTGTCACTCTGTTTAGTGCCTT
Kasp_2A-959	2AL	13.818	570133485	[C/T]	R	AAAATGTCTTATATTTTGATACGGCGG	CAAAATGTCTTATATTTTGATACGGCGA	CACGAACTAGCACGTTTGATGGCTA
Kasp_2A-967	2AL	13.947	566956424	[G/A]	R	AAGCTTGCCGGAGTTTGCGC	GAAGCTTGCCGGAGTTTGCGT	TCGCCGGCGTCTTTTCCACGAA
Kasp_AX-111731865	2AL	15.518	590221739	[T/C]	F	TATGTTCCTCTCTTTCATCTTTGGCT	GTTCCTCTCTTTCATCTTTGGCC	ATGGAGCACTACCCTAGACGTCAAA
Kasp_AX-110904719	2AL	16.327	606430837	[C/G]	F	AAAGTGACTATCCGTGACAAGTTC	AAAGTGACTATCCGTGACAAGTTG	GAAGGTGCAACCAGCGTTTCTTCAT
Kasp_AX-110495366	2AL	16.745	611736721	[A/G]	F	TGGCGAGTTGTAAGTCTTTCCA	ATGGCGAGTTGTAAGTCTTTCCG	GGAAGAAGGGAGGAACAGTTAGGAA
Kasp_A014486	2D	0	604948420	[G/A]	F	ACGAACTCGACGACATGG	GGGACGAACTCGACGACATGA	AGAATACCTTGCTGTCGGCGACATT
Kasp_A014484	2D	0.212	604948389	[C/G]	F	AGTTCGTCCCCGGTGATGTTG	AGTTCGTCCCCGGTGATGTTC	CTGTGGAACCTGGAGTATTGCCTA
Kasp_A014479	2D	0.746	604575554	[C/T]	R	TCGCCGGTGTGGGAGAGG	TATCGCCGGTGTGGGAGAGA	GTTCTACTTGGCGACGTTGGATCAT
Kasp_A014489	2D	0.96	605388451	[G/C]	F	GTCGCGTTCGCGTCGATCTTG	GTCGCGTTCGCGTCGATCTTC	GAGAACCTCCACGGGCAGTTCTA
Kasp_A014480	2D	1.033	604575590	[G/C]	F	GATACGGACGGATGCGCTTCG	GATACGGACGGATGCGCTTCC	AAGACGGTGCATTTGTGCTGGGTTT
Kasp_A014485	2D	1.099	604948414	[G/A]	F	CCGGGGACGAACTCGACG	ACCGGGGACGAACTCGACA	AGAATACCTTGCTGTCGGCGACATT
Kasp_A014456	2D	1.41	603926820	[C/T]	R	AGCAGTTAGTTGAGACCCGAGG	GAGCAGTTAGTTGAGACCCGAGA	CGCTCCTCTCCAGCAGATCCAT
Kasp_A014467	2D	1.559	604158960	[A/G]	R	ATGCCTCCATTTACAATTTCAGCTGT	GCCTCCATTTACAATTTCAGCTGC	TTGTGCGCATGGGTGAAACCTAGAA
SSR-2D-1	2D	1.65	604598478	[CTTGAGCTCTGCACATCTTCAAGTGTTG/-]	F	CGGGGTTCATAATTGACATATGG	CCTACAATGAGGCAAGTGGAGA	-

## Sheet: Table S8
Table S8. Quantitative trait loci (QTL) for other agronimic traits identified from the genetic linkage mapping analysis in different environments and the BLUE datasets.
QTL	Environment	chromosome	Genetic Interval (cM)	Flanking Marker	LOD	PVE (%)	Add
QPht.cib-2AS	BLUE	2AS	0.98-1.55	Kasp_AX-174254416–Kasp_AX-158596649	3.21	7.8	-3.27
	E1	2AS	0.98-1.55	Kasp_AX-174254416–Kasp_AX-158596649	3.36	8.19	-4.05
	E3	2AS	0.98-1.55	Kasp_AX-174254416–Kasp_AX-158596649	3.73	9.01	-3.75
	E4	2AS	0.98-1.55	Kasp_AX-174254416–Kasp_AX-158596649	4.14	10.16	-4.17
	E5	2AS	0.98-1.55	Kasp_AX-174254416–Kasp_AX-158596649	2.88	7.06	-3.25
	E6	2AS	0.98-1.55	Kasp_AX-174254416–Kasp_AX-158596649	2.83	7.29	-2.69
QPht.cib-2AL	E4	2AL	5.03-13.53	Kasp_2A-991–Kasp_2A-833	3.93	10.8	-4.17
	E5	2AL	5.03-13.53	Kasp_2A-991–Kasp_2A-833	3.46	10.33	-3.64
	E6	2AL	5.03-13.53	Kasp_2A-991–Kasp_2A-833	3.42	8.29	-3.2
QTgw.cib-2AL	E6	2AL	5.03-13.53	Kasp_2A-991–Kasp_2A-833	3.15	9.51	-1.98
QGl.cib-2AL	E6	2AL	5.03-13.53	Kasp_2A-991–Kasp_2A-833	3.16	12.19	-0.1
PVE, phenotypic variation explained; LOD, logarithm of the odd; Add, additive effect (negative values indicate that alleles from CY20 are increasing the trait scores); BLUE, best linear unbiased estimation.

## Sheet: Table S9
Table S9. Genes in the interval of the major QSc/Sl.cib-2AL.
Gene ID in IWGSC v2.1	Annotation	Orthologs in rice	Orthologs in Arabidopsis	Gene ID in IWGSC v1.0	Domain
TraesCS2A03G0404500	GRAS transcription factor	LOC_Os07g40020	AT3G49950	TraesCS2A02G194600	PF03514: GRAS domain family
TraesCS2A03G0405000	serine/arginine repetitive matrix-like protein	LOC_Os07g40040	AT5G67350	TraesCS2A02G194700	null
TraesCS2A03G0405200	Pentatricopeptide repeat-containing protein	LOC_Os07g40120	AT5G02860	TraesCS2A02G194800	PF13041: PPR repeat family; PF13812: Pentatricopeptide repeat domain; PF01535: PPR repeat
TraesCS2A03G0405300	null	LOC_Os07g40120	AT5G02860	TraesCS2A02G194805	null
TraesCS2A03G0405400	null	LOC_Os07g40120	AT5G02860	TraesCSU02G272776	null
TraesCS2A03G0405600	glutamyl-tRNA (Gln) amidotransferase subunit A (DUF620)	LOC_Os07g40150	AT3G19540	TraesCS2A02G194900	PF04788: Protein of unknown function (DUF620)
TraesCS2A03G0405800	endomembrane-type CA-ATPase 4			TraesCS2A02G195000	null
TraesCS2A03G0405900	Elongation factor 2			TraesCS2A02G195100	null
TraesCS2A03G0406100	Unknown protein			TraesCS2A02G195200	null
TraesCS2A03G0406200	Chemotaxis response regulator protein-glutamate methylesterase			TraesCS2A02G195300	null
TraesCS2A03G0406300	Two pore calcium channel protein 1			TraesCS2A02G195400	null
TraesCS2A03G0406700	Methylenetetrahydrofolate--tRNA-(uracil-5-)-methyltransferase TrmFO	LOC_Os07g29190	AT5G42330	TraesCS2A02G195500	null
TraesCS2A03G0406800	Short-chain dehydrogenase/reductase	LOC_Os07g40250	AT4G03140	TraesCS2A02G195600	PF13561: Enoyl-(Acyl carrier protein) reductase
TraesCS2A03G0407300	B3 domain-containing protein family	LOC_Os03g42400	AT2G24690	TraesCS2A02G195700	PF02362: B3 DNA binding domain
TraesCS2A03G0407400	Eukaryotic aspartyl protease family protein	LOC_Os07g40260	AT5G43100	TraesCS2A02G195800	PF14543: Xylanase inhibitor N-terminal; PF14541: Xylanase inhibitor C-terminal
TraesCS2A03G0407700	Kinase, putative	LOC_Os07g38530	AT5G28080	TraesCS2A02G195900	PF00069: Protein kinase domain
TraesCS2A03G0407900	GDP-fucose protein O-fucosyltransferase 2	LOC_Os07g38490	AT1G17270	TraesCS2A02G196000	PF10250: GDP-fucose protein O-fucosyltransferase
TraesCS2A03G0408000	cDNA clone:J013105D21, full insert sequence	LOC_Os07g38470		TraesCS2A02G196100	null
TraesCS2A03G0408600	DUF868 family protein (DUF868)	LOC_Os07g38460	AT5G28150	TraesCS2A02G196200	PF05910: Plant protein of unknown function (DUF868)
TraesCS2A03G0408900	F-box domain containing protein, expressed	LOC_Os08g09780		TraesCS2A02G196300	null
TraesCS2A03G0409200	Phenylalanine ammonia-lyase	LOC_Os04g43800	AT3G53260	TraesCS2A02G196400	PF00221: Aromatic amino acid lyase
TraesCS2A03G0409400	Pentatricopeptide repeat-containing protein	LOC_Os02g58330	AT5G66520	TraesCS2A02G196500	PF01535: PPR repeat; PF13041: PPR repeat family
TraesCS2A03G0409500	Protein BRICK 1-like protein	Os02G0829900	AT2G22640	TraesCS2A02G196600	null
TraesCS2A03G0409800	Phenylalanine ammonia-lyase	LOC_Os04g43800	AT2G37040	TraesCS2A02G196700	PF00221: Aromatic amino acid lyase
TraesCS2A03G0409900	Ubiquitin thioesterase	LOC_Os02g30974	AT1G28120	TraesCS2A02G196800	PF10275: Peptidase C65 Otubain
TraesCS2A03G0410000	WD-repeat protein, putative	LOC_Os07g38430	AT4G02730	TraesCS2A02G196900	PF00400: WD domain, G-beta repeat
TraesCS2A03G0410100	Disease resistance protein RPP13	LOC_Os08g42670	AT3G46530	TraesCS2A02G197000	PF00931: NB-ARC domain
TraesCS2A03G0410500	Pre-mRNA-splicing factor 18	LOC_Os07g38420	AT1G03140	TraesCS2A02G197100	PF08799: pre-mRNA processing factor 4 (PRP4) like; PF02840: Prp18 domain
TraesCS2A03G0410600	YABBY transcription factor	LOC_Os03g44710	AT1G23420	TraesCS2A02G197200	PF04690: YABBY protein
TraesCS2A03G0410700	Transporter-related family protein	LOC_Os07g38400	AT3G13050	TraesCS2A02G197300	PF00083: Sugar (and other) transporter
TraesCS2A03G0410800	pre-mRNA-splicing factor	LOC_Os10g34660	AT3G56720	TraesCS2A02G197400	null
TraesCS2A03G0411000	Disease resistance protein	LOC_Os01g36640	AT3G07040	TraesCS2A02G197500	PF00931: NB-ARC domain
TraesCS2A03G0411400	Chalcone--flavonone isomerase	LOC_Os07g38390	AT3G63170	TraesCS2A02G197600	PF16035: Chalcone isomerase like
TraesCS2A03G0411700	Vacuole membrane-like protein	LOC_Os07g38380	AT4G14950	TraesCS2A02G197700	PF09335: SNARE associated Golgi protein
TraesCS2A03G0412200	Protein TIME FOR COFFEE	AT4G14950	AT3G22380	TraesCS2A02G197800	null
TraesCS2A03G0412600	Ribosome recycling factor	LOC_Os07g38300	AT3G63190	TraesCS2A02G197900	PF01765: Ribosome recycling factor
TraesCS2A03G0412800	Blue copper protein	LOC_Os03g59280	AT5G26330	TraesCS2A02G198000	PF02298: Plastocyanin-like domain
TraesCS2A03G0412900	carboxyl-terminal peptidase (DUF239)	LOC_Os06g16640	AT2G38255	TraesCS2A02G198100	PF14365: Domain of unknown function (DUF4409); PF03080: Domain of unknown function (DUF239)
TraesCS2A03G0413100	carboxyl-terminal peptidase, putative (DUF239)	LOC_Os03g59240	AT2G44240	TraesCS2A02G198200	PF14365: Domain of unknown function (DUF4409); PF03080: Domain of unknown function (DUF239)
TraesCS2A03G0413300	RING/U-box superfamily protein		AT1G45180	TraesCS2A02G198300	PF13639: Ring finger domain
TraesCS2A03G0413700	Insulin-degrading enzyme	LOC_Os07g38270	AT2G41790	TraesCS2A02G198400	PF00675: Insulinase (Peptidase family M16); PF05193: Peptidase M16 inactive domain; PF16187: Middle or third domain of peptidase_M16
TraesCS2A03G0414000	Aquaporin	LOC_Os07g26690	AT3G54820	TraesCS2A02G198500	PF00230: Major intrinsic protein
TraesCS2A03G0414600	Zinc finger AN1 and C2H2 domain stress-associated protein	LOC_Os07g38240	AT2G41835	TraesCS2A02G198600	PF01428: AN1-like Zinc finger
TraesCS2A03G0414700	Chaperonin-like RbcX protein	LOC_Os07g38230	AT5G19855	TraesCS2A02G198700	PF02341: RbcX protein
TraesCS2A03G0414800	Lectin receptor kinase	Os07G0569550	AT5G10530	TraesCS2A02G198800	PF00139: Legume lectin domain; PF00069: Protein kinase domain
TraesCS2A03G0414900	Protein-lysine N-methyltransferase rrg1	LOC_Os07g38220	AT5G49560	TraesCS2A02G198900	PF10294: Lysine methyltransferase
TraesCS2A03G0415000	Copper transporter, putative	LOC_Os04g33900	AT2G26975	TraesCS2A02G199000	PF04145: Ctr copper transporter family
TraesCS2A03G0415900	pre-mRNA splicing factor-like protein	LOC_Os11g30820		TraesCS2A02G199100	null
TraesCS2A03G0416000	B3 domain-containing protein	LOC_Os03g42400	AT2G24690	TraesCS2A02G199200	PF02362: B3 DNA binding domain
TraesCS2A03G0416100	Remorin	LOC_Os07g38170	AT3G57540	TraesCS2A02G199300	PF03763: Remorin, C-terminal region
TraesCS2A03G0416300	40S ribosomal protein S27	LOC_Os07g38160	AT5G47940	TraesCS2A02G199400	null
TraesCS2A03G0416400	Basic-leucine zipper (bZIP) transcription factor family protein	LOC_Os07g38150		TraesCS2A02G199500	null
TraesCS2A03G0416500	Leucine-rich repeat receptor-like protein kinase family protein	LOC_Os07g38130	AT5G06860	TraesCS2A02G199600	PF08263: Leucine rich repeat N-terminal domain; PF13855: Leucine rich repeat; PF00560: Leucine Rich Repeat; PF13516: Leucine Rich repeat
TraesCS2A03G0416900	Calcium-dependent protein kinase	LOC_Os07g38120	AT5G12480	TraesCS2A02G199700	PF00069: Protein kinase domain; PF13499: EF-hand domain pair
TraesCS2A03G0417000	Protein TIC 20, chloroplastic	LOC_Os07g38110	AT1G04940	TraesCS2A02G199800	PF16166: Chloroplast import apparatus Tic20-like
TraesCS2A03G0417200	Zinc finger CCCH domain-containing protein	LOC_Os07g38090	AT2G41900	TraesCS2A02G199900	PF12796: Ankyrin repeats (3 copies); PF00642: Zinc finger C-x8-C-x5-C-x3-H type (and similar)
TraesCS2A03G0417400	HVA22-like protein	LOC_Os07g38100	AT4G36720	TraesCS2A02G200000	PF03134: TB2/DP1, HVA22 family
TraesCS2A03G0417600	Sentrin-specific protease	LOC_Os01g02270		TraesCS2A02G200100	PF02902: Ulp1 protease family, C-terminal catalytic domain
TraesCS2A03G0417800	Arginine-glutamic acid dipeptide repeats protein	LOC_Os01g02270	AT2G47820	TraesCS2A02G200200	null
TraesCS2A03G0417900	Receptor kinase	LOC_Os07g38070	AT2G04300	TraesCS2A02G200300	PF07714: Protein tyrosine kinase
TraesCS2A03G0418000	Adenosine deaminase	LOC_Os03g4004		TraesCS2A02G200400	PF07762: Protein of unknown function (DUF1618)
TraesCS2A03G0418100	Exocyst complex component EXO84C	LOC_Os07g38060	AT1G10180	TraesCS2A02G200500	PF16528: Exocyst component 84 C-terminal
TraesCS2A03G0418200	cysteine-rich/transmembrane domain A-like protein	LOC_Os07g38050	AT2G32210	TraesCS2A02G200600	PF12734: Cysteine-rich TM module stress tolerance
TraesCS2A03G0418400	Scarecrow transcription factor family protein	LOC_Os07g38030	AT5G41920	TraesCS2A02G200700	PF03514: GRAS domain family
TraesCS2A03G0418600	Cytochrome C oxidase biogenesis Cmc1-like protein	LOC_Os07g38010	AT1G31175	TraesCS2A02G200800	null
TraesCS2A03G0418900	Cytochrome c6	LOC_Os07g38000	AT5G45040	TraesCS2A02G200900	PF13442: Cytochrome C oxidase, cbb3-type, subunit III
TraesCS2A03G0419200	Cytochrome P450-like	LOC_Os01g41810	AT3G14680	TraesCS2A02G201000	PF00067: Cytochrome P450
TraesCS2A03G0420000	Cytochrome P450	LOC_Os01g43720	AT3G14660	TraesCS2A02G201100	PF00067: Cytochrome P450
TraesCS2A03G0420300	alpha 1,4-glycosyltransferase family protein	LOC_Os07g37990	AT4G19900	TraesCS2A02G201200	PF04488: Glycosyltransferase sugar-binding region containing DXD motif; PF04572: Alpha 1,4-glycosyltransferase conserved region
TraesCS2A03G0420400	Cytochrome P450, putative	LOC_Os05g12040	AT1G11680	TraesCS2A02G201300	PF00067: Cytochrome P450
TraesCS2A03G0420900	cytochrome P450, family 71, subfamily B, polypeptide 20			TraesCS2A02G201400	null
TraesCS2A03G0421300	Exostosin family protein-like protein	LOC_Os07g37960	AT2G35100	TraesCS2A02G201600	PF03016: Exostosin family
TraesCS2A03G0422000	Disease resistance protein (TIR-NBS-LRR class)	LOC_Os07g37950	AT1G52900	TraesCS2A02G201700	PF01582: TIR domain
TraesCS2A03G0422300	NAC domain-containing protein, putative	LOC_Os07g37920	AT1G61110	TraesCS2A02G201800	PF02365: No apical meristem (NAM) protein
TraesCS2A03G0422800	Protein phosphatase-2c, putative	LOC_Os07g37890	AT1G03590	TraesCS2A02G201900	PF00481: Protein phosphatase 2C
TraesCS2A03G0423200	Protein DETOXIFICATION	LOC_Os01g31980	AT1G15170	TraesCS2A02G202000	PF01554: MatE
TraesCS2A03G0423300	Cell wall protein	LOC_Os07g37850	AT2G20870	TraesCS2A02G202100	null
TraesCS2A03G0423500	alpha/beta-Hydrolases superfamily protein	LOC_Os07g37840	AT1G11090	TraesCS2A02G202200	PF12146: Serine aminopeptidase, S33
TraesCS2A03G0423600	Peptidyl-prolyl cis-trans isomerase, putative	LOC_Os07g37830	AT3G15520	TraesCS2A02G202300	PF00160: Cyclophilin type peptidyl-prolyl cis-trans isomerase/CLD
TraesCS2A03G0423700	Kinesin-like protein	LOC_Os09g02650	AT5G60930	TraesCS2A02G202400	PF00225: Kinesin motor domain
TraesCS2A03G0423900	GRF zinc finger family protein, expressed	LOC_Os03g06840		TraesCS2A02G202500	null
TraesCS2A03G0424000	Kinase	LOC_Os02g07960	AT2G20850	TraesCS2A02G202600	PF08263: Leucine rich repeat N-terminal domain; PF13855: Leucine rich repeat; PF07714: Protein tyrosine kinase
TraesCS2A03G0424200	Bromodomain protein	LOC_Os07g37800	AT1G61215	TraesCS2A02G202700	PF00439: Bromodomain
TraesCS2A03G0424300	lysine ketoglutarate reductase trans-splicing-like protein (DUF707)	LOC_Os07g37760	AT1G11170	TraesCS2A02G202800	PF05212: Protein of unknown function (DUF707)
TraesCS2A03G0424400	Brefeldin A-inhibited guanine nucleotide-exchange protein	LOC_Os07g37750	AT3G43300	TraesCS2A02G202900	PF16213: Dimerisation and cyclophilin-binding domain of Mon2; PF12783: Guanine nucleotide exchange factor in Golgi transport N-terminal; PF01369: Sec7 domain; PF09324: Domain of unknown function (DUF1981); PF16206: C-terminal region of Mon2 protein
TraesCS2A03G0425200	Histone H4	LOC_Os05g39050	AT1G07820	TraesCS2A02G203000	PF15511: Centromere kinetochore component CENP-T histone fold
TraesCS2A03G0425400	Secretory carrier-associated membrane protein	LOC_Os07g37740	AT1G61250	TraesCS2A02G203100	PF04144: SCAMP family
TraesCS2A03G0426000	Internal alternative NAD(P)H-ubiquinone oxidoreductase A1, mitochondrial	LOC_Os07g37730	AT1G07180	TraesCS2A02G203200	PF07992: Pyridine nucleotide-disulphide oxidoreductase

## Sheet: Table S10
Table S10. Genes in the interval of the major QSc/Sl.cib-2AL.
Gene ID in IWGSC v2.1	Gene ID in IWGSC v1.0	Function description	Domain
TraesCS2A03G0824800	TraesCS2A02G328500	NAC domain,	PF02365: No apical meristem (NAM) protein
TraesCS2A03G0825400	TraesCS2A02G328400	NAC domain-containing protein	PF02365: No apical meristem (NAM) protein
TraesCS2A03G0825500	TraesCS2A02G328300	NAC domain-containing protein, putative	PF02365: No apical meristem (NAM) protein
TraesCS2A03G0825600	TraesCS2A02G328200	NAC domain-containing protein, putative	PF02365: No apical meristem (NAM) protein
TraesCS2A03G0825700	TraesCS2A02G328000	Pentatricopeptide repeat-containing protein	null
TraesCS2A03G0825800	TraesCS2A02G328100	NAC domain-containing protein, putative	PF02365: No apical meristem (NAM) protein
TraesCS2A03G0825900	TraesCS2A02G327900	2-oxoglutarate-dependent dioxygenase	PF14226: non-haem dioxygenase in morphine synthesis N-terminal; PF03171: 2OG-Fe(II) oxygenase superfamily
TraesCS2A03G0826100	TraesCS2A02G327800	rRNA N-glycosidase	null
TraesCS2A03G0826600	TraesCS2A02G327700	F-box protein	PF08238: Sel1 repeat
TraesCS2A03G0826800	TraesCS2A02G327600	Amine oxidase	PF02728: Copper amine oxidase, N3 domain; PF01179: Copper amine oxidase, enzyme domain
TraesCS2A03G0827000	TraesCS2A02G327500	F-box protein	PF00646: F-box domain
TraesCS2A03G0827300	TraesCS2A02G327300	C2 and GRAM domain-containing protein	PF00168: C2 domain; PF16016: Domain of unknown function (DUF4782); PF02893: GRAM domain
TraesCS2A03G0827700	TraesCS2A02G327200	Sec14p-like phosphatidylinositol transfer family protein	PF03765: CRAL/TRIO, N-terminal domain; PF00650: CRAL/TRIO domain
TraesCS2A03G0827800	TraesCS2A02G327100	Leucine-rich repeat (LRR) family protein	PF00560: Leucine Rich Repeat; PF13855: Leucine rich repeat
TraesCS2A03G0828000	TraesCS2A02G327000	Ubiquitin-associated/TS-N domain protein, putative	PF00564: PB1 domain; PF00569: Zinc finger, ZZ type; PF16158: Ig-like domain from next to BRCA1 gene
TraesCS2A03G0828100	TraesCS2A02G326900	vacuolar iron transporter (VIT) family protein	null
TraesCS2A03G0828200	TraesCS2A02G326800	DNA topoisomerase	null
TraesCS2A03G0828300	TraesCS2A02G326700	Pentatricopeptide repeat-containing protein	PF01535: PPR repeat; PF13041: PPR repeat family
TraesCS2A03G0828600	TraesCS2A02G326600	NAC domain-containing protein	PF02365: No apical meristem (NAM) protein
TraesCS2A03G0828800	TraesCS2A02G326500	NAC domain-containing protein	PF02365: No apical meristem (NAM) protein
TraesCS2A03G0829000	TraesCS2A02G326400	NAC domain protein,	PF02365: No apical meristem (NAM) protein
TraesCS2A03G0829300	TraesCS2A02G326300	NAC domain-containing protein	PF02365: No apical meristem (NAM) protein
TraesCS2A03G0829500	TraesCS2A02G326200	Beta-1,4-mannosyl-glycoprotein 4-beta-N-acetylglucosaminyltransferase	PF04724: Glycosyltransferase family 17
TraesCS2A03G0829600	TraesCS2A02G326100	Aldo/keto reductase family oxidoreductase	PF00248: Aldo/keto reductase family
TraesCS2A03G0829700	TraesCS2A02G326000	Serine/threonine protein phosphatase 7 long form isogeny	PF10536: Plant mobile domain
TraesCS2A03G0830300	TraesCS2A02G325900	NAC domain-containing protein	PF02365: No apical meristem (NAM) protein
TraesCS2A03G0830400	TraesCS2A02G325800	Aldo/keto reductase family oxidoreductase	PF00248: Aldo/keto reductase family
TraesCS2A03G0830600	TraesCS2A02G325700	ATP-dependent zinc metalloprotease FtsH 2	PF00004: ATPase family associated with various cellular activities (AAA)
TraesCS2A03G0830700	TraesCS2A02G325600	3-isopropylmalate dehydrogenase	PF00180: Isocitrate/isopropylmalate dehydrogenase
TraesCS2A03G0830900	TraesCS2A02G325500	BRCA1-A complex subunit Abraxas	null
TraesCS2A03G0831200	TraesCS2A02G325400	Eukaryotic translation initiation factor-like protein	PF06273: Plant specific eukaryotic initiation factor 4B
TraesCS2A03G0831400	TraesCS2A02G325300	U-box domain-containing protein 32	null
TraesCS2A03G0831700	TraesCS2A02G325200	Surfeit locus protein 2 containing protein	PF05477: Surfeit locus protein 2 (SURF2)
TraesCS2A03G0832100	TraesCS2A02G325100	Cytochrome P450	PF00067: Cytochrome P450
TraesCS2A03G0832400	TraesCS2A02G325000	Pentatricopeptide repeat-containing protein	PF13041: PPR repeat family; PF01535: PPR repeat; PF14432: DYW family of nucleic acid deaminases
TraesCS2A03G0832500	TraesCS2A02G324900	Glycosyl hydrolase family 5 protein	PF00150: Cellulase (glycosyl hydrolase family 5)
TraesCS2A03G0832700	TraesCS2A02G324800	Glycosyl hydrolase family 5 protein	PF00150: Cellulase (glycosyl hydrolase family 5)
TraesCS2A03G0832800	TraesCS2A02G324700	Alkaline alpha-galactosidase seed imbibition protein	PF05691: Raffinose synthase or seed imbibition protein Sip1
TraesCS2A03G0833000	TraesCS2A02G324600	Nuclear factor 1 C-type	null
TraesCS2A03G0833100	TraesCS2A02G324500	Methyltransferase, putative	PF08241: Methyltransferase domain
TraesCS2A03G0833200	TraesCS2A02G324400	Plant Tudor-like RNA-binding protein	null
TraesCS2A03G0833300	TraesCS2A02G324300	4-hydroxy-2-oxovalerate aldolase	null
TraesCS2A03G0833600	TraesCS2A02G324200	Protein-L-isoaspartate O-methyltransferase	PF01135: Protein-L-isoaspartate(D-aspartate) O-methyltransferase (PCMT)
TraesCS2A03G0833800	TraesCS2A02G324100	Centromere X	PF09415: CENP-S associating Centromere protein X
TraesCS2A03G0833900	TraesCS2A02G324000	Transducin/WD40 repeat protein	PF00400: WD domain, G-beta repeat
TraesCS2A03G0834400	TraesCS2A02G323900	ABC transporter ATP-binding protein	PF00664: ABC transporter transmembrane region; PF00005: ABC transporter
TraesCS2A03G0834500	TraesCS2A02G323800	CsAtPR5	null
TraesCS2A03G0835000	TraesCS2A02G323700	sporulation-specific protein	PF09803: Uncharacterized conserved protein (DUF2346)
TraesCS2A03G0835200	TraesCS2A02G323600	Sodium/potassium/calcium exchanger 1	null
TraesCS2A03G0835300	TraesCS2A02G323500	Cyclin family protein	PF00134: Cyclin, N-terminal domain
TraesCS2A03G0835400	TraesCS2A02G323400	MBOAT (Membrane bound O-acyl transferase) family protein	PF13813: Membrane bound O-acyl transferase family
TraesCS2A03G0835500	TraesCS2A02G323300	Peptide methionine sulfoxide reductase MsrA	PF01625: Peptide methionine sulfoxide reductase
TraesCS2A03G0835700	TraesCS2A02G323200	BTB/POZ and TAZ domain protein	PF00651: BTB/POZ domain; PF02135: TAZ zinc finger
TraesCS2A03G0835800	TraesCS2A02G323100	inner centromere protein, ARK-binding region protein	PF03941: Inner centromere protein, ARK binding region
TraesCS2A03G0836000	TraesCS2A02G323000	BTB/POZ and TAZ domain protein	PF00651: BTB/POZ domain; PF02135: TAZ zinc finger
TraesCS2A03G0836100	TraesCS2A02G322900	evolutionarily conserved C-terminal region 2	null
TraesCS2A03G0836200	TraesCS2A02G322800	Mitochondrial inner membrane protease ATP23	PF09768: Peptidase M76 family
TraesCS2A03G0836300	TraesCS2A02G322700	Mitochondrial inner membrane protease ATP23	PF09768: Peptidase M76 family
TraesCS2A03G0836900	TraesCS2A02G322600	Replication factor C / DNA polymerase III gamma-tau subunit, putative	PF13177: DNA polymerase III, delta subunit
TraesCS2A03G0837200	TraesCS2A02G322500	Cytochrome P450	PF00067: Cytochrome P450
TraesCS2A03G0837300	TraesCS2A02G322400	Programmed cell death protein 4	PF02847: MA3 domain
TraesCS2A03G0837700	TraesCS2A02G322300	Sushi, von Willebrand factor type A, EGF and pentraxin domain-containing protein 1	null
TraesCS2A03G0838000	TraesCS2A02G322200	E3 UFM1-protein ligase 1 homolog	null
TraesCS2A03G0838100	TraesCS2A02G322100	Bag family molecular chaperone regulator 2	PF00240: Ubiquitin family
TraesCS2A03G0838200	TraesCS2A02G322000	Bag family molecular chaperone regulator 2	PF00240: Ubiquitin family
TraesCS2A03G0838300	TraesCS2A02G321900	Bag family molecular chaperone regulator 2	PF00240: Ubiquitin family
TraesCS2A03G0838500	TraesCS2A02G321800	Bag family molecular chaperone regulator 2	PF00240: Ubiquitin family
TraesCS2A03G0838600	TraesCS2A02G321700	Bag family molecular chaperone regulator 2	PF00240: Ubiquitin family
TraesCS2A03G0839100	TraesCS2A02G321600	transmembrane protein	null
TraesCS2A03G0839200	TraesCS2A02G321500	COP1-interacting protein 4	null
TraesCS2A03G0839400	TraesCS2A02G321400	Short-chain dehydrogenase/reductase	PF00106: short chain dehydrogenase
TraesCS2A03G0839500	TraesCS2A02G321300	Short-chain dehydrogenase/reductase 3	PF00106: short chain dehydrogenase
TraesCS2A03G0839600	TraesCS2A02G321200	Kelch domain-containing protein 4	PF13418: Galactose oxidase, central domain; PF13415: Galactose oxidase, central domain; PF13964: Kelch motif; PF13422: Domain of unknown function (DUF4110)
TraesCS2A03G0839900	TraesCS2A02G321100	Potassium channel	PF00520: Ion transport protein; PF00027: Cyclic nucleotide-binding domain; PF12796: Ankyrin repeats (3 copies); PF13857: Ankyrin repeats (many copies); PF11834: KHA, dimerisation domain of potassium ion channel
TraesCS2A03G0840300	TraesCS2A02G321000	Anaphase-promoting complex subunit 2	PF00888: Cullin family; PF08672: Anaphase promoting complex (APC) subunit 2
TraesCS2A03G0840400	TraesCS2A02G320900	Elongator complex protein 3	PF04055: Radical SAM superfamily; PF16199: Radical_SAM C-terminal domain; PF00583: Acetyltransferase (GNAT) family
TraesCS2A03G0840500	TraesCS2A02G320800	26S proteasome non-atpase regulatory subunit, putative	PF10602: 26S proteasome subunit RPN7; PF01399: PCI domain
TraesCS2A03G0840600	TraesCS2A02G320700	Serine/threonine protein phosphatase 2A regulatory subunit B	PF01603: Protein phosphatase 2A regulatory B subunit (B56 family)
TraesCS2A03G0841100	TraesCS2A02G320600	ECA1 gametogenesis family protein	null
TraesCS2A03G0841200	TraesCS2A02G320500	UBX domain-containing protein	PF00789: UBX domain
TraesCS2A03G0842400	TraesCS2A02G320400	Glucose-6-phosphate 1-dehydrogenase	PF00479: Glucose-6-phosphate dehydrogenase, NAD binding domain; PF02781: Glucose-6-phosphate dehydrogenase, C-terminal domain
TraesCS2A03G0843300	TraesCS2A02G320300	Restriction endonuclease, type II-like protein	PF09588: YqaJ-like viral recombinase domain
TraesCS2A03G0843400	TraesCS2A02G320200	F-box family protein	null
TraesCS2A03G0843700	TraesCS2A02G320100	Trihelix transcription factor GT-1	PF13837: Myb/SANT-like DNA-binding domain
TraesCS2A03G0843800	TraesCS2A02G320000	Mitotic spindle checkpoint protein MAD2	PF02301: HORMA domain
TraesCS2A03G0845200	TraesCS2A02G345000	F-box family protein	null
TraesCS2A03G0845400	TraesCS2A02G345100	F-box family protein	null
TraesCS2A03G0846100	TraesCS2A02G345200	F-box protein family	null
TraesCS2A03G0846700	TraesCS2A02G345300	ATP-dependent RNA helicase DeaD	PF00270: DEAD/DEAH box helicase; PF00271: Helicase conserved C-terminal domain
TraesCS2A03G0846800	TraesCS2A02G345400	Acid phosphatase/vanadium-dependent haloperoxidase related	PF02681: Divergent PAP2 family
TraesCS2A03G0847000	TraesCS2A02G345500	Malate synthase	PF01274: Malate synthase
TraesCS2A03G0847300	TraesCS2A02G345600	sugar transporter, putative (DUF1195)	PF06708: Protein of unknown function (DUF1195)
TraesCS2A03G0847400	TraesCS2A02G345700	Cysteine/Histidine-rich C1 domain family protein	PF03107: C1 domain
TraesCS2A03G0847500	TraesCS2A02G345800	Kelch repeat-containing protein	PF13418: Galactose oxidase, central domain; PF01344: Kelch motif
TraesCS2A03G0847600	TraesCS2A02G345900	Leucine-rich repeat receptor-like protein kinase	PF08263: Leucine rich repeat N-terminal domain; PF13516: Leucine Rich repeat; PF00560: Leucine Rich Repeat
TraesCS2A03G0847700	TraesCS2A02G346000	Receptor-like kinase	PF08263: Leucine rich repeat N-terminal domain; PF07714: Protein tyrosine kinase
TraesCS2A03G0847800	TraesCS2A02G346100	DNA-directed RNA polymerase II, putative	PF03871: RNA polymerase Rpb5, N-terminal domain; PF01191: RNA polymerase Rpb5, C-terminal domain
TraesCS2A03G0847900	TraesCS2A02G346200	DNA-directed RNA polymerase II, putative	PF03871: RNA polymerase Rpb5, N-terminal domain; PF01191: RNA polymerase Rpb5, C-terminal domain
TraesCS2A03G0848000	TraesCS2A02G346300	DNA-directed RNA polymerase II, putative	PF03871: RNA polymerase Rpb5, N-terminal domain; PF01191: RNA polymerase Rpb5, C-terminal domain
TraesCS2A03G0848100	TraesCS2A02G346400	Maintenance of mitochondrial morphology protein 1	PF07762: Protein of unknown function (DUF1618)
TraesCS2A03G0848200	TraesCS2A02G346500	Kinase family protein	PF00069: Protein kinase domain
TraesCS2A03G0848300	TraesCS2A02G346600	Sister chromatid cohesion 1 protein, putative	PF04825: N terminus of Rad21 / Rec8 like protein; PF04824: Conserved region of Rad21 / Rec8 like protein
TraesCS2A03G0848700	TraesCS2A02G346700	phosphate transporter 2	null
TraesCS2A03G0848900	TraesCS2A02G346900	Pentatricopeptide repeat-containing protein	PF01535: PPR repeat; PF13041: PPR repeat family
TraesCS2A03G0849000	TraesCS2A02G347000	Protein FLOWERING LOCUS T	PF01161: Phosphatidylethanolamine-binding protein
TraesCS2A03G0849700	TraesCS2A02G347200	Pentatricopeptide repeat-containing protein	PF01535: PPR repeat; PF13041: PPR repeat family; PF12854: PPR repeat
TraesCS2A03G0849800	TraesCS2A02G347300	Ycf20-like protein	PF04483: Protein of unknown function (DUF565)
TraesCS2A03G0850400	TraesCS2A02G347400	Kinase family protein	PF00069: Protein kinase domain
TraesCS2A03G0850600	TraesCS2A02G347600	Sn1-specific diacylglycerol lipase	PF01764: Lipase (class 3)
TraesCS2A03G0850800	TraesCS2A02G347700	DnaJ domain containing protein, expressed	PF11926: Domain of unknown function (DUF3444)
TraesCS2A03G0851000	TraesCS2A02G347800	U-box domain-containing family protein	PF04564: U-box domain
TraesCS2A03G0851100	TraesCS2A02G347900	Protoporphyrinogen oxidase	PF01593: Flavin containing amine oxidoreductase
TraesCS2A03G0851300	TraesCS2A02G348000	Ankyrin repeat	PF13606: Ankyrin repeat; PF12796: Ankyrin repeats (3 copies); PF13857: Ankyrin repeats (many copies)
TraesCS2A03G0851400	TraesCS2A02G348100	Ribosome-recycling factor	PF01765: Ribosome recycling factor
TraesCS2A03G0851600	TraesCS2A02G348200	Kinase family protein	PF07714: Protein tyrosine kinase
TraesCS2A03G0851700	TraesCS2A02G348300	Cmp-sialic acid transporter, putative	PF04142: Nucleotide-sugar transporter
TraesCS2A03G0851900	TraesCS2A02G348400	Chaperone protein ClpB 2	null
TraesCS2A03G0852000	TraesCS2A02G348500	Phosphoglycolate phosphatase	PF13344: Haloacid dehalogenase-like hydrolase; PF13242: HAD-hyrolase-like
TraesCS2A03G0852200	TraesCS2A02G348600	Amino acid permease	PF01490: Transmembrane amino acid transporter protein
TraesCS2A03G0852400	TraesCS2A02G348700	cDNA clone:001-108-A06, full insert sequence	null
TraesCS2A03G0852500	TraesCS2A02G348800	Basic helix-loop-helix (BHLH) DNA-binding superfamily	null
TraesCS2A03G0852800	TraesCS2A02G348900	B-box zinc finger protein	PF00643: B-box zinc finger
TraesCS2A03G0852900	TraesCS2A02G349000	RNA-binding CRS1 / YhbY (CRM) domain protein	PF01985: CRS1 / YhbY (CRM) domain
TraesCS2A03G0854100	TraesCS2A02G349100	Calcium-binding protein	PF13499: EF-hand domain pair
TraesCS2A03G0854200	TraesCS2A02G349200	protein kinase family protein	PF05773: RWD domain; PF00069: Protein kinase domain; PF13393: Histidyl-tRNA synthetase; PF12745: Anticodon binding domain of tRNAs
TraesCS2A03G0854400	TraesCS2A02G349300	Methyltransferase family protein	PF10294: Lysine methyltransferase
TraesCS2A03G0854700	TraesCS2A02G349400	Serine incorporator	PF03348: Serine incorporator (Serinc)
TraesCS2A03G0855300	TraesCS2A02G349500	Glucan 1,4-alpha-maltotetraohydrolase	null
TraesCS2A03G0855900	TraesCS2A02G349600	RING/U-box superfamily protein	PF01485: IBR domain, a half RING-finger domain
TraesCS2A03G0856100	TraesCS2A02G349700	Mitochondrial pyruvate carrier	PF03650: Uncharacterised protein family (UPF0041)
TraesCS2A03G0856200	TraesCS2A02G349800	Transporter	PF00083: Sugar (and other) transporter
TraesCS2A03G0856300	TraesCS2A02G349900	Cysteine/Histidine-rich C1 domain family protein	null
TraesCS2A03G0856700	TraesCS2A02G350000	Nitrate transporter 1.2	PF00854: POT family
TraesCS2A03G0856800	TraesCS2A02G350100	Nitrate transporter 1.2	PF00854: POT family
TraesCS2A03G0856900	TraesCS2A02G350200	Nitrate transporter 1.2	null
TraesCS2A03G0857100	TraesCS2A02G350300	Nitrate transporter 1.2	PF00854: POT family
TraesCS2A03G0857200	TraesCS2A02G350400	Chitinase	PF00187: Chitin recognition protein
TraesCS2A03G0857300	TraesCS2A02G350500	Chitinase	PF00187: Chitin recognition protein
TraesCS2A03G0857400	TraesCS2A02G350600	Chitinase	PF00187: Chitin recognition protein
TraesCS2A03G0857500	TraesCS2A02G350700	Chitinase	PF00187: Chitin recognition protein; PF00182: Chitinase class I
TraesCS2A03G0857600	TraesCS2A02G350800	Chitinase	PF00187: Chitin recognition protein; PF00182: Chitinase class I
TraesCS2A03G0857700	TraesCS2A02G350900	Chitinase	PF00182: Chitinase class I
TraesCS2A03G0857800	TraesCS2A02G351000	COX assembly mitochondrial protein 2-like protein	PF08583: Cytochrome c oxidase biogenesis protein Cmc1 like
TraesCS2A03G0857900	TraesCS2A02G351100	Deoxyuridine 5'-triphosphate nucleotidohydrolase	PF00692: dUTPase
TraesCS2A03G0858000	TraesCS2A02G351200	choice-of-anchor C domain protein, putative (Protein of unknown function, DUF642)	PF04862: Protein of unknown function (DUF642)
TraesCS2A03G0858100	TraesCS2A02G351300	F-box protein	PF00646: F-box domain; PF13621: Cupin-like domain
TraesCS2A03G0858200	TraesCS2A02G351400	transmembrane protein, putative (Protein of unknown function, DUF642)	PF04862: Protein of unknown function (DUF642)
TraesCS2A03G0858400	TraesCS2A02G351500	transmembrane protein, putative (Protein of unknown function, DUF642)	PF04862: Protein of unknown function (DUF642)
TraesCS2A03G0858500	TraesCS2A02G351600	choice-of-anchor C domain protein, putative (Protein of unknown function, DUF642)	PF04862: Protein of unknown function (DUF642)
TraesCS2A03G0860100	TraesCS2A02G351700	transmembrane protein, putative (Protein of unknown function, DUF642)	PF04862: Protein of unknown function (DUF642)
TraesCS2A03G0860300	TraesCS2A02G351800	Transmembrane protein, putative	null
TraesCS2A03G0860500	TraesCS2A02G351900	Adenosylmethionine-8-amino-7-oxononanoate aminotransferase	null
TraesCS2A03G0860700	TraesCS2A02G352000	Cytochrome b561 and DOMON domain-containing protein	PF03351: DOMON domain; PF03188: Eukaryotic cytochrome b561
TraesCS2A03G0860800	TraesCS2A02G352100	Transcription factor	PF00170: bZIP transcription factor
TraesCS2A03G0860900	TraesCS2A02G352200	disease resistance protein (TIR-NBS-LRR class)	null
TraesCS2A03G0861000	TraesCS2A02G352300	Histone H2A deubiquitinase (DUF3755)	PF12579: Protein of unknown function (DUF3755)
TraesCS2A03G0861300	TraesCS2A02G352400	Plant regulator RWP-RK family protein	PF02042: RWP-RK domain; PF00564: PB1 domain
TraesCS2A03G0861400	TraesCS2A02G352500	La protein-like protein	PF05383: La domain; PF00076: RNA recognition motif. (a.k.a. RRM, RBD, or RNP domain); PF08777: RNA binding motif
TraesCS2A03G0861500	TraesCS2A02G352600	6,7-dimethyl-8-ribityllumazine synthase	PF00885: 6,7-dimethyl-8-ribityllumazine synthase
TraesCS2A03G0861600	TraesCS2A02G352700	Autophagy-related protein 3	PF03987: Autophagocytosis associated protein, active-site domain
TraesCS2A03G0862200	TraesCS2A02G352800	Endoglucanase	PF00759: Glycosyl hydrolase family 9
TraesCS2A03G0862400	TraesCS2A02G352900	RING/U-box superfamily protein	PF12678: RING-H2 zinc finger domain
TraesCS2A03G0862600	TraesCS2A02G353000	LETM1 and EF-hand domain-containing protein 1, mitochondrial	PF07766: LETM1-like protein
TraesCS2A03G0862700	TraesCS2A02G353100	Fasciclin-like arabinogalactan protein	PF02469: Fasciclin domain
TraesCS2A03G0862800	TraesCS2A02G353200	Nonsense-mediated mRNA decay protein 2 isoform 2	null
TraesCS2A03G0862900	TraesCS2A02G353300	RNA binding protein, putative	PF14237: Domain of unknown function (DUF4339); PF00076: RNA recognition motif. (a.k.a. RRM, RBD, or RNP domain)
TraesCS2A03G0863000	TraesCS2A02G353400	transmembrane protein	null
TraesCS2A03G0863200	TraesCS2A02G353500	Short-chain dehydrogenase/reductase family protein	PF00106: short chain dehydrogenase; PF13561: Enoyl-(Acyl carrier protein) reductase
TraesCS2A03G0863300	TraesCS2A02G353600	Serine/Threonine-kinase	null
TraesCS2A03G0863500	TraesCS2A02G353700	U-box domain-containing protein kinase family protein	null
TraesCS2A03G0863600	TraesCS2A02G353800	Pentatricopeptide repeat-containing protein-like protein	PF13041: PPR repeat family
TraesCS2A03G0864000	TraesCS2A02G353900	CONSTANS-like protein	PF00643: B-box zinc finger; PF06203: CCT motif
TraesCS2A03G0864400	TraesCS2A02G354000	DNA-3-methyladenine glycosylase, putative	PF03352: Methyladenine glycosylase
TraesCS2A03G0864500	TraesCS2A02G354100	Magnesium transporter MRS2-like protein	null
TraesCS2A03G0864600	TraesCS2A02G354200	50S ribosomal protein L23	PF03939: Ribosomal protein L23, N-terminal domain; PF00276: Ribosomal protein L23
TraesCS2A03G0864800	TraesCS2A02G354300	NAC domain protein,	PF02365: No apical meristem (NAM) protein
TraesCS2A03G0864900	TraesCS2A02G354400	Protein phosphatase 2c, putative	PF00481: Protein phosphatase 2C
TraesCS2A03G0865300	TraesCS2A02G354500	Hydroxycinnamoyl-CoA shikimate/quinate hydroxycinnamoyltransferase	PF02458: Transferase family
TraesCS2A03G0866000	TraesCS2A02G354600	Translation initiation factor IF-2	PF13456: Reverse transcriptase-like
TraesCS2A03G0866100	TraesCS2A02G354700	GPI-anchored protein LORELEI	null
TraesCS2A03G0866300	TraesCS2A02G354800	Ribosomal protein	PF00687: Ribosomal protein L1p/L10e family
TraesCS2A03G0868600	TraesCS2A02G354900	Eukaryotic translation initiation factor 4G-like protein	PF02854: MIF4G domain; PF02847: MA3 domain
TraesCS2A03G0868800	TraesCS2A02G355000	Enhancer of rudimentary homolog	PF01133: Enhancer of rudimentary
TraesCS2A03G0869100	TraesCS2A02G355100	N-acetyltransferase ESCO2	PF13878: zinc-finger of acetyl-transferase ESCO; PF13880: ESCO1/2 acetyl-transferase
TraesCS2A03G0869200	TraesCS2A02G355200	ATP-dependent zinc metalloprotease FtsH	PF00004: ATPase family associated with various cellular activities (AAA)
TraesCS2A03G0869600	TraesCS2A02G355300	Peroxidase	PF00141: Peroxidase
TraesCS2A03G0869700	TraesCS2A02G355400	S-adenosylmethionine decarboxylase proenzyme	PF01536: Adenosylmethionine decarboxylase
TraesCS2A03G0870000	TraesCS2A02G355500	O-fucosyltransferase family protein	PF10250: GDP-fucose protein O-fucosyltransferase
TraesCS2A03G0870100	TraesCS2A02G355600	Photosystem II reaction center PsbP family protein	PF01789: PsbP
TraesCS2A03G0870200	TraesCS2A02G355700	Cysteine desulfurase	PF00266: Aminotransferase class-V
TraesCS2A03G0870300	TraesCS2A02G355800	Peroxidase	PF00141: Peroxidase
TraesCS2A03G0870700	TraesCS2A02G355900	auxin canalization protein (DUF828)	PF05703: Auxin canalisation; PF08458: Plant pleckstrin homology-like region
TraesCS2A03G0870900	TraesCS2A02G356000	Glycine cleavage system H protein	null
TraesCS2A03G0871500	TraesCS2A02G356100	Protein transport protein Sec61 subunit gamma	PF00584: SecE/Sec61-gamma subunits of protein translocation complex
TraesCS2A03G0871600	TraesCS2A02G356200	BTB/POZ domain-containing protein	PF02214: BTB/POZ domain
TraesCS2A03G0871700	TraesCS2A02G356300	Sister chromatid cohesion protein PDS5 B-B	null
TraesCS2A03G0871800	TraesCS2A02G356400	Gamma-tubulin complex component	PF04130: Spc97 / Spc98 family
TraesCS2A03G0871900	TraesCS2A02G356500	transmembrane protein, putative (DUF1068)	PF06364: Protein of unknown function (DUF1068)
TraesCS2A03G0872000	TraesCS2A02G356600	Heavy metal transport/detoxification protein	PF00403: Heavy-metal-associated domain
TraesCS2A03G0872300	TraesCS2A02G356700	Protein kinase superfamily protein	null
TraesCS2A03G0872400	TraesCS2A02G356800	B0809H07.3 protein	PF12442: Protein of unknown function (DUF3681)
TraesCS2A03G0872700	TraesCS2A02G356900	Trafficking protein particle complex subunit 9	PF08626: Transport protein Trs120 or TRAPPC9, TRAPP II complex subunit
TraesCS2A03G0872800	TraesCS2A02G357000	Protein ROOT PRIMORDIUM DEFECTIVE 1	PF11955: Plant organelle RNA recognition domain
TraesCS2A03G0873000	TraesCS2A02G357100	Leucine-rich repeat receptor-like protein kinase family protein, putative	PF13855: Leucine rich repeat
TraesCS2A03G0873100	TraesCS2A02G357200	Ergosterol biosynthetic protein 28	PF03694: Erg28 like protein
TraesCS2A03G0873500	TraesCS2A02G357300	GRF zinc finger family protein	null
TraesCS2A03G0873800	TraesCS2A02G357400	Nodulin-like / Major Facilitator Superfamily protein	PF06813: Nodulin-like; PF07690: Major Facilitator Superfamily
TraesCS2A03G0873900	TraesCS2A02G357500	Calcium uptake protein 1	PF13202: EF hand; PF00036: EF hand; PF13833: EF-hand domain pair
TraesCS2A03G0874000	TraesCS2A02G357600	Organic solute transporter-like	PF03619: Organic solute transporter Ostalpha
TraesCS2A03G0874100	TraesCS2A02G357700	Leucine-rich repeat (LRR) family protein	PF13516: Leucine Rich repeat; PF13855: Leucine rich repeat
TraesCS2A03G0874300	TraesCS2A02G357800	Receptor-like kinase	PF07714: Protein tyrosine kinase
TraesCS2A03G0874400	TraesCS2A02G357900	Dol-P-Glc:Glc(2)Man(9)GlcNAc(2)-PP-Dol alpha-1,2-glucosyltransferase	PF04922: DIE2/ALG10 family
TraesCS2A03G0874500	TraesCS2A02G358000	Trafficking protein particle complex subunit 2	PF04628: Sedlin, N-terminal conserved region
TraesCS2A03G0874800	TraesCS2A02G358100	Adenine phosphoribosyltransferase	PF00156: Phosphoribosyl transferase domain
TraesCS2A03G0874900	TraesCS2A02G358200	SET domain protein 25	null
TraesCS2A03G0875000	TraesCS2A02G358300	Tuftelin interacting protein 11 domain containing protein	PF01585: G-patch domain; PF07842: GC-rich sequence DNA-binding factor-like protein
TraesCS2A03G0875100	TraesCS2A02G358400	Zinc finger ring-type protein	PF17123: RING-like zinc finger; PF13768: von Willebrand factor type A domain; PF14624: VWA / Hh protein intein-like
TraesCS2A03G0875200	TraesCS2A02G358500	Ypt/Rab-GAP domain of gyp1p superfamily protein	null
TraesCS2A03G0875500	TraesCS2A02G358600	Parathyroid hormone/parathyroid hormone-related peptide receptor	null
TraesCS2A03G0875600	TraesCS2A02G358700	tetratricopeptide repeat (TPR)-containing protein	null
TraesCS2A03G0875700	TraesCS2A02G358800	NADH dehydrogenase [ubiquinone] 1 alpha subcomplex subunit 2	null
TraesCS2A03G0875900	TraesCS2A02G358900	Isocitrate lyase	PF13714: Phosphoenolpyruvate phosphomutase
TraesCS2A03G0876000	TraesCS2A02G359000	Polyadenylate-binding protein	PF00076: RNA recognition motif. (a.k.a. RRM, RBD, or RNP domain); PF00658: Poly-adenylate binding protein, unique domain
TraesCS2A03G0876100	TraesCS2A02G359100	Transporter-related family protein	PF03151: Triose-phosphate Transporter family
TraesCS2A03G0876200	TraesCS2A02G359200	Light-independent protochlorophyllide reductase iron-sulfur ATP-binding protein	null
TraesCS2A03G0876300	TraesCS2A02G359300	Leucine-rich repeat protein kinase family protein	null
TraesCS2A03G0876600	TraesCS2A02G359400	Nuclear transcription factor Y subunit B	PF00808: Histone-like transcription factor (CBF/NF-Y) and archaeal histone
TraesCS2A03G0876700	TraesCS2A02G359500	Leucine-rich repeat protein kinase family protein	null
TraesCS2A03G0876800	TraesCS2A02G359600	Trichome birefringence	PF14416: PMR5 N terminal Domain; PF13839: GDSL/SGNH-like Acyl-Esterase family found in Pmr5 and Cas1p
TraesCS2A03G0876900	TraesCS2A02G359700	Receptor-kinase, putative	PF08263: Leucine rich repeat N-terminal domain; PF13855: Leucine rich repeat; PF13516: Leucine Rich repeat; PF00069: Protein kinase domain
TraesCS2A03G0877100	TraesCS2A02G359800	transmembrane protein, putative (DUF247)	PF03140: Plant protein of unknown function
TraesCS2A03G0877400	TraesCS2A02G359900	F-box protein	PF12937: F-box-like
TraesCS2A03G0877900	TraesCS2A02G360000	Cysteine-rich receptor-like protein kinase 41	null
TraesCS2A03G0878600	TraesCS2A02G360100	Major facilitator superfamily protein	null
TraesCS2A03G0879000	TraesCS2A02G360200	Glycosyltransferase	PF00201: UDP-glucoronosyl and UDP-glucosyl transferase
TraesCS2A03G0879100	TraesCS2A02G360300	Kinase family protein	PF08263: Leucine rich repeat N-terminal domain; PF00069: Protein kinase domain
TraesCS2A03G0879200	TraesCS2A02G360400	30S ribosomal protein S16, chloroplastic	PF06839: GRF zinc finger
TraesCS2A03G0879300	TraesCS2A02G360500	Serine incorporator	PF03348: Serine incorporator (Serinc)
TraesCS2A03G0880000	TraesCS2A02G360600	CBS domain-containing protein-like	PF00571: CBS domain; PF00564: PB1 domain
TraesCS2A03G0881000	TraesCS2A02G360800	HPr kinase/phosphorylase	null
TraesCS2A03G0881100	TraesCS2A02G360900	Disease resistance protein RPP13	PF00931: NB-ARC domain
TraesCS2A03G0881200	TraesCS2A02G361000	Disease resistance protein RPP13	PF00931: NB-ARC domain
TraesCS2A03G0881300	TraesCS2A02G361100	Disease resistance protein (NBS-LRR class) family	PF00931: NB-ARC domain
TraesCS2A03G0881400	TraesCS2A02G361200	NBS-LRR disease resistance protein, putative	PF00931: NB-ARC domain
TraesCS2A03G0881900	TraesCS2A02G361300	F-box domain containing protein	null
TraesCS2A03G0882000	TraesCS2A02G361400	Pectin lyase-like superfamily protein	PF00295: Glycosyl hydrolases family 28
TraesCS2A03G0882300	TraesCS2A02G361500	E3 ubiquitin-protein ligase	null
TraesCS2A03G0882800	TraesCS2A02G361600	Disease resistance protein (NBS-LRR class) family	PF00931: NB-ARC domain
TraesCS2A03G0882900	TraesCS2A02G361700	Disease resistance protein RPM1	PF00931: NB-ARC domain
TraesCS2A03G0883300	TraesCS2A02G361800	F-box domain containing protein	null
TraesCS2A03G0883600	TraesCS2A02G361900	methyl-coenzyme M reductase II subunit gamma, putative (DUF3741)	PF14309: Domain of unknown function (DUF4378)
TraesCS2A03G0884300	TraesCS2A02G362000	30S ribosomal protein S7, putative	PF00177: Ribosomal protein S7p/S5e
TraesCS2A03G0885100	TraesCS2A02G362100	DNA mismatch repair protein mutS	PF01624: MutS domain I; PF00488: MutS domain V; PF01541: GIY-YIG catalytic domain
TraesCS2A03G0885500	TraesCS2A02G362200	Protein LOW PSII ACCUMULATION 1, chloroplastic	PF11998: Protein of unknown function (DUF3493)
TraesCS2A03G0885700	TraesCS2A02G362300	NBS-LRR resistance protein	PF00931: NB-ARC domain
TraesCS2A03G0885800	TraesCS2A02G362400	Benzyl alcohol O-benzoyltransferase	PF02458: Transferase family
TraesCS2A03G0886100	TraesCS2A02G362500	Benzyl alcohol O-benzoyltransferase	PF02458: Transferase family
TraesCS2A03G0886200	TraesCS2A02G362600	CLIP-associating family protein	PF02985: HEAT repeat; PF12348: CLASP N terminal
TraesCS2A03G0886500	TraesCS2A02G362700	GDSL esterase/lipase	PF00657: GDSL-like Lipase/Acylhydrolase
TraesCS2A03G0886700	TraesCS2A02G362800	Ubiquinone/menaquinone biosynthesis methyltransferase	PF01209: ubiE/COQ5 methyltransferase family
TraesCS2A03G0886800	TraesCS2A02G362900	WD repeat-containing protein	PF12894: Anaphase-promoting complex subunit 4 WD40 domain
TraesCS2A03G0887300	TraesCS2A02G363000	CsAtPR5	null
TraesCS2A03G0887400	TraesCS2A02G363100	Trichome birefringence	PF14416: PMR5 N terminal Domain; PF13839: GDSL/SGNH-like Acyl-Esterase family found in Pmr5 and Cas1p
TraesCS2A03G0887500	TraesCS2A02G363200	Acyl-[acyl-carrier-protein] hydrolase	null
TraesCS2A03G0887900	TraesCS2A02G363300	aberrant root formation protein	null
TraesCS2A03G0888000	TraesCS2A02G363400	Alpha/beta-Hydrolases superfamily protein, putative	PF07859: alpha/beta hydrolase fold
TraesCS2A03G0888400	TraesCS2A02G363500	Isocitrate dehydrogenase [NADP]	PF00180: Isocitrate/isopropylmalate dehydrogenase
TraesCS2A03G0888500	TraesCS2A02G363600	Glutaredoxin	PF00462: Glutaredoxin
TraesCS2A03G0888600	TraesCS2A02G363700	NAC domain,	PF02365: No apical meristem (NAM) protein
TraesCS2A03G0888700	TraesCS2A02G363800	Myb transcription factor	PF00249: Myb-like DNA-binding domain
TraesCS2A03G0888900	TraesCS2A02G363900	Lung seven transmembrane receptor, putative	PF06814: Lung seven transmembrane receptor
TraesCS2A03G0889000	TraesCS2A02G364000	Proliferating cell nuclear antigen	PF00705: Proliferating cell nuclear antigen, N-terminal domain; PF02747: Proliferating cell nuclear antigen, C-terminal domain
TraesCS2A03G0889300	TraesCS2A02G364100	Zinc finger (C3HC4-type RING finger) family protein	PF17123: RING-like zinc finger; PF00092: von Willebrand factor type A domain; PF14624: VWA / Hh protein intein-like
TraesCS2A03G0889600	TraesCS2A02G364200	GTF2H2	PF04056: Ssl1-like; PF07975: TFIIH C1-like domain
TraesCS2A03G0889700	TraesCS2A02G364300	Receptor-like kinase	PF07714: Protein tyrosine kinase
TraesCS2A03G0889800	TraesCS2A02G364400	PURPLE ACID PHOSPHATASE family protein	PF00149: Calcineurin-like phosphoesterase
TraesCS2A03G0890000	TraesCS2A02G364500	Lipase	PF00168: C2 domain; PF01764: Lipase (class 3)
TraesCS2A03G0890200	TraesCS2A02G364600	Coiled-coil domain-containing protein 115	null
TraesCS2A03G0890300	TraesCS2A02G364700	Dicer-like 3	PF04851: Type III restriction enzyme, res subunit; PF00271: Helicase conserved C-terminal domain; PF03368: Dicer dimerisation domain; PF02170: PAZ domain; PF00636: Ribonuclease III domain; PF14709: double strand RNA binding domain from DEAD END PROTEIN 1
TraesCS2A03G0890400	TraesCS2A02G364800	NADPH-dependent 7-cyano-7-deazaguanine reductase	null
TraesCS2A03G0890600	TraesCS2A02G364900	Myb/SANT-like DNA-binding domain protein	PF12776: Myb/SANT-like DNA-binding domain
TraesCS2A03G0890700	TraesCS2A02G365000	Ammonium transporter	PF00909: Ammonium Transporter Family
TraesCS2A03G0891600	TraesCS2A02G365100	Tyrosine--tRNA ligase 1	null
TraesCS2A03G0891700	TraesCS2A02G365200	Dual specificity phosphatase-like	null
TraesCS2A03G0892000	TraesCS2A02G365300	GDSL esterase/lipase	PF00657: GDSL-like Lipase/Acylhydrolase
TraesCS2A03G0892400	TraesCS2A02G365400	Ubiquinone/menaquinone biosynthesis methyltransferase	PF01209: ubiE/COQ5 methyltransferase family
TraesCS2A03G0892700	TraesCS2A02G365500	CsAtPR5	null
TraesCS2A03G0893200	TraesCS2A02G365600	BTB/POZ domain-containing protein	PF07707: BTB And C-terminal Kelch
TraesCS2A03G0893400	TraesCS2A02G365700	BTB/POZ domain-containing protein	PF00651: BTB/POZ domain
TraesCS2A03G0893500	TraesCS2A02G365800	Basic helix-loop-helix (BHLH) DNA-binding superfamily	null
TraesCS2A03G0893700	TraesCS2A02G366000	Salt-induced protein	null
TraesCS2A03G0893800	TraesCS2A02G366100	B-box zinc finger protein	PF00643: B-box zinc finger
TraesCS2A03G0893900	TraesCS2A02G366200	CRS1/YhbY (CRM) domain protein	PF01985: CRS1 / YhbY (CRM) domain
TraesCS2A03G0894100	TraesCS2A02G366300	heat shock transcription factor A1D	null
TraesCS2A03G0894200	TraesCS2A02G366400	F-box protein	PF00646: F-box domain
TraesCS2A03G0894400	TraesCS2A02G366500	BTB/POZ/MATH-domain protein	PF00651: BTB/POZ domain
TraesCS2A03G0894500	TraesCS2A02G366600	Lipoxygenase	null
TraesCS2A03G0894700	TraesCS2A02G366700	ATP-dependent RNA helicase	PF00270: DEAD/DEAH box helicase; PF00271: Helicase conserved C-terminal domain
TraesCS2A03G0895000	TraesCS2A02G366900	RNA binding protein	PF02136: Nuclear transport factor 2 (NTF2) domain; PF00076: RNA recognition motif. (a.k.a. RRM, RBD, or RNP domain)
TraesCS2A03G0895100	TraesCS2A02G367000	Tetratricopeptide repeat (TPR)-like superfamily protein	null
TraesCS2A03G0895200	TraesCS2A02G367100	S-adenosyl-L-methionine-dependent methyltransferase superfamily protein	null
TraesCS2A03G0895900	TraesCS2A02G367200	Caleosin	PF05042: Caleosin related protein
TraesCS2A03G0896000	TraesCS2A02G367300	Serine/threonine-protein kinase	PF01453: D-mannose binding lectin; PF00954: S-locus glycoprotein domain; PF08276: PAN-like domain
TraesCS2A03G0896100	TraesCS2A02G367400	Serine/threonine-protein kinase	PF01453: D-mannose binding lectin; PF00954: S-locus glycoprotein domain; PF08276: PAN-like domain
TraesCS2A03G0896200	TraesCS2A02G367500	Serine/threonine-protein kinase	PF00069: Protein kinase domain
TraesCS2A03G0896300	TraesCS2A02G367600	Clavaminate synthase-like protein	PF02668: Taurine catabolism dioxygenase TauD, TfdA family
TraesCS2A03G0896400	TraesCS2A02G367700	Caleosin	PF05042: Caleosin related protein
TraesCS2A03G0896600	TraesCS2A02G367800	Cytochrome P450 family protein, expressed	PF00067: Cytochrome P450
TraesCS2A03G0896900	TraesCS2A02G367900	DNA topoisomerase	null
TraesCS2A03G0897200	TraesCS2A02G368000	Caleosin	PF05042: Caleosin related protein
TraesCS2A03G0897300	TraesCS2A02G368100	Tuftelin interacting protein 11 domain containing protein	PF01585: G-patch domain; PF07842: GC-rich sequence DNA-binding factor-like protein
TraesCS2A03G0897600	TraesCS2A02G368200	ATP-dependent DNA helicase DDM1	PF00176: SNF2 family N-terminal domain; PF00271: Helicase conserved C-terminal domain
TraesCS2A03G0897700	TraesCS2A02G368300	Peroxisomal membrane protein 11 homolog	PF05648: Peroxisomal biogenesis factor 11 (PEX11)
TraesCS2A03G0897800	TraesCS2A02G368400	Cytochrome P450	null
TraesCS2A03G0897900	TraesCS2A02G368500	Vesicle-associated protein 1-1	PF00635: MSP (Major sperm protein) domain
TraesCS2A03G0898000	TraesCS2A02G368600	Calcium-dependent protein kinase, putative	PF13499: EF-hand domain pair
TraesCS2A03G0898200	TraesCS2A02G368700	Receptor kinase, putative	PF08263: Leucine rich repeat N-terminal domain; PF13855: Leucine rich repeat; PF00560: Leucine Rich Repeat; PF07714: Protein tyrosine kinase
TraesCS2A03G0898500	TraesCS2A02G368800	FBD-associated F-box protein	PF00646: F-box domain
TraesCS2A03G0898600	TraesCS2A02G368900	O-glucosyltransferase rumi	PF05686: Glycosyl transferase family 90
TraesCS2A03G0898800	TraesCS2A02G369000	O-glucosyltransferase rumi	PF05686: Glycosyl transferase family 90
TraesCS2A03G0898900	TraesCS2A02G369100	Serpin family protein	PF00079: Serpin (serine protease inhibitor)
TraesCS2A03G0899000	TraesCS2A02G369200	Heavy metal transport/detoxification superfamily protein	PF00403: Heavy-metal-associated domain
TraesCS2A03G0899400	TraesCS2A02G369400	Tropinone reductase-like protein	PF13561: Enoyl-(Acyl carrier protein) reductase
TraesCS2A03G0899900	TraesCS2A02G369500	PETER PAN-like protein	null
TraesCS2A03G0900000	TraesCS2A02G369600	Ubiquitin-like-specific protease ESD4	null
TraesCS2A03G0900500	TraesCS2A02G369700	Cytochrome b561	PF03188: Eukaryotic cytochrome b561
TraesCS2A03G0900600	TraesCS2A02G369800	Remorin	PF03766: Remorin, N-terminal region; PF03763: Remorin, C-terminal region
TraesCS2A03G0900800	TraesCS2A02G369900	Ribonuclease P protein subunit p29	null
TraesCS2A03G0901000	TraesCS2A02G370000	MYB transcription factor	PF00249: Myb-like DNA-binding domain
TraesCS2A03G0901100	TraesCS2A02G370100	Germin family protein	PF00190: Cupin
TraesCS2A03G0901300	TraesCS2A02G370200	ATP-dependent RNA helicase	PF00270: DEAD/DEAH box helicase; PF00271: Helicase conserved C-terminal domain
TraesCS2A03G0901400	TraesCS2A02G370300	MYB transcription factor	PF00249: Myb-like DNA-binding domain
TraesCS2A03G0901600	TraesCS2A02G370400	MYB transcription factor	PF00249: Myb-like DNA-binding domain
TraesCS2A03G0902100	TraesCS2A02G370500	Zinc knuckle family protein, expressed	null
TraesCS2A03G0902400	TraesCS2A02G370700	MYB transcription factor	PF00249: Myb-like DNA-binding domain
TraesCS2A03G0902700	TraesCS2A02G370800	LIM domain containing protein	PF00412: LIM domain
TraesCS2A03G0902900	TraesCS2A02G370900	Short chain dehydrogenase/reductase	PF00106: short chain dehydrogenase
TraesCS2A03G0903000	TraesCS2A02G371000	Short chain dehydrogenase/reductase	PF00106: short chain dehydrogenase
TraesCS2A03G0903600	TraesCS2A02G371100	Short chain dehydrogenase/reductase	PF00106: short chain dehydrogenase
TraesCS2A03G0903700	TraesCS2A02G371200	Short chain dehydrogenase/reductase	PF00106: short chain dehydrogenase; PF13561: Enoyl-(Acyl carrier protein) reductase
TraesCS2A03G0903800	TraesCS2A02G371300	Short chain dehydrogenase/reductase	PF00106: short chain dehydrogenase
TraesCS2A03G0903900	TraesCS2A02G371400	Short chain dehydrogenase/reductase	PF00106: short chain dehydrogenase
TraesCS2A03G0904000	TraesCS2A02G371500	Short chain dehydrogenase/reductase	PF00106: short chain dehydrogenase
TraesCS2A03G0904100	TraesCS2A02G371600	Lectin receptor kinase	PF00139: Legume lectin domain; PF00069: Protein kinase domain
TraesCS2A03G0904200	TraesCS2A02G371700	Receptor-like protein kinase	PF00139: Legume lectin domain; PF00069: Protein kinase domain
TraesCS2A03G0904300	TraesCS2A02G371800	tRNA-dihydrouridine synthase	PF01207: Dihydrouridine synthase (Dus)
TraesCS2A03G0904600	TraesCS2A02G371900	Clavata3/ESR (CLE) gene family member	null
TraesCS2A03G0904700	TraesCS2A02G372000	Calcium-dependent lipid-binding domain-containing protein	PF00168: C2 domain
TraesCS2A03G0904900	TraesCS2A02G372100	Hexosyltransferase	PF01501: Glycosyl transferase family 8
TraesCS2A03G0905000	TraesCS2A02G372200	GPI-anchored wall transfer protein 1	PF06423: GWT1
TraesCS2A03G0905400	TraesCS2A02G372300	sequence-specific DNA binding transcription factor ATNDX	null
TraesCS2A03G0905600	TraesCS2A02G372400	Beta-xylosidase, putative	PF00933: Glycosyl hydrolase family 3 N terminal domain; PF01915: Glycosyl hydrolase family 3 C-terminal domain; PF14310: Fibronectin type III-like domain
TraesCS2A03G0905800	TraesCS2A02G372500	Thioredoxin	PF00085: Thioredoxin
TraesCS2A03G0906000	TraesCS2A02G372600	E3 ubiquitin-protein ligase	PF00097: Zinc finger, C3HC4 type (RING finger)
TraesCS2A03G0906200	TraesCS2A02G372700	Syntaxin 81	PF10496: SNARE-complex protein Syntaxin-18 N-terminus
TraesCS2A03G0906300	TraesCS2A02G372800	Nucleic acid binding protein, putative	null
TraesCS2A03G0906500	TraesCS2A02G372900	Sphingolipid delta-4 desaturase	PF08557: Sphingolipid Delta4-desaturase (DES); PF00487: Fatty acid desaturase
TraesCS2A03G0906700	TraesCS2A02G373000	Beta-expansin	PF03330: Lytic transglycolase; PF01357: Pollen allergen
TraesCS2A03G0907000	TraesCS2A02G373100	Transcription factor tfiiic, tau55-like protein, putative	PF10419: TFIIIC subunit
TraesCS2A03G0907100	TraesCS2A02G373200	Sugar transporter, putative	PF00083: Sugar (and other) transporter
TraesCS2A03G0907200	TraesCS2A02G373300	Alpha 1,4-glycosyltransferase family protein, putative	PF04488: Glycosyltransferase sugar-binding region containing DXD motif; PF04572: Alpha 1,4-glycosyltransferase conserved region
TraesCS2A03G0907300	TraesCS2A02G373400	RNA polymerase II C-terminal domain phosphatase-like protein	PF03031: NLI interacting factor-like phosphatase; PF00035: Double-stranded RNA binding motif
TraesCS2A03G0907400	TraesCS2A02G373500	WD-repeat protein, putative	PF00400: WD domain, G-beta repeat
TraesCS2A03G0908100	TraesCS2A02G373600	Starch synthase, chloroplastic/amyloplastic	PF08323: Starch synthase catalytic domain; PF00534: Glycosyl transferases group 1
TraesCS2A03G0908200	TraesCS2A02G373700	ethylene-responsive transcription factor	PF00847: AP2 domain
TraesCS2A03G0908600	TraesCS2A02G373800	Annexin	PF00191: Annexin
TraesCS2A03G0908700	TraesCS2A02G373900	OO_Ba0013J05-OO_Ba0033A15.14 protein	null
TraesCS2A03G0909000	TraesCS2A02G374000	Hus1-like protein	PF04005: Hus1-like protein

[truncated: 3 more sheets: Table S11, Table S12, Table S13]
